# Supplementary material for: Flow Reactor Study of the Soot Precursors of Novel Cycloalkanes as Synthetic Jet Fuel Compounds: Octahydroindene, p‑Menthane, and 1,4-Dimethylcyclooctane
Source: Energy Fuels. 2025 Oct 30;39(45):22048–60. doi: 10.1021/acs.energyfuels.5c03795 (PMC12621198; doi:10.1021/acs.energyfuels.5c03795)
Supplement: Supplementary file 2 [file ef5c03795_si_002.xlsx]

## Sheet: Experimental 10 bar T profile
		Furnace	ATS 17-16481-1	P [bar]	10	Residence time [s]	2
		Distance from furnace start [cm]	Set temperature [K]
			400	500	600	700	800	900	1000	1100
		-2.54	478.6	478.5	478.8	479.9	481.6	485.1	488.4	497
		0	474.7	476	478.4	484.1	492.2	505.3	520.6	547.5
		2.54	469.6	475.8	486.7	507.5	536.6	578.2	629.2	700.6
		5.08	463	476.8	500.5	540.6	595.6	668.1	755.1	861.2
		7.62	460	480	513.7	566.6	637.6	726.5	830.2	948.6
		10.16	456.4	482.8	525.4	588.5	670.7	770.2	883.2	1007.1
		12.7	459.6	480.9	520.1	584.3	673.1	784.6	907.6	1039.4
		15.24	462.8	481.5	520.9	590.8	691.1	815.6	947.6	1086.7
		17.78	459.1	483.1	535.1	622.4	737	864	990.5	1113.3
		20.32	454.2	487.3	551.1	647.6	764.8	886.8	1007.3	1121.9
		22.86	448.1	490.3	563.9	666.1	783	899.5	1015.1	1124.5
		25.4	440.9	492.4	568.2	667.1	779.1	901.7	1013.2	1121.2
		27.94	439.6	494.5	573.3	676.2	788.7	909.1	1017.3	1123.2
		30.48	436.3	496.6	580.4	687.1	799	915.7	1020	1124.2

## Sheet: Modeled 10 bar T profile
	Set temperature (K)
Distance from furnace start [cm]	T_600_K	T_625_K	T_650_K	T_675_K	T_700_K	T_725_K	T_750_K	T_775_K	T_800_K	T_825_K	T_850_K	T_875_K	T_900_K	T_925_K	T_950_K	T_975_K	T_1000_K	T_1025_K	T_1050_K	T_1075_K	T_1100_K	T_1125_K	T_1150_K	T_1175_K	T_1200_K
0	479	480	481	482	484	485	487	490	491.913	495	498	501	504	508	513	517	522	528	529	533	537	541	545	549	553
1.12	496	500	505	509	514	519	524	529	534.796	541	547	553	559	566	573	581	589	594	605	613	621	629	637	645	653
2.24	511	518	525	533	540	548	556	564	571.867	580	589	598	607	616	626	636	646	656	666	676	686	696	706	716	726
3.36	523	533	543	553	563	573	583	593	603.914	615	626	637	648	660	671	683	696	704	719	731	743	755	767	779	791
4.48	534	546	558	570	582	594	607	619	631.617	644	657	670	684	697	711	724	738	753	763	776	789	802	815	828	841
5.6	544	558	571	585	599	613	627	641	655.566	670	685	699	714	729	745	760	776	793	805	820	835	850	865	880	895
6.72	552	567	583	598	614	629	645	660	676.269	692	708	724	741	757	774	791	808	825	842	859	876	893	910	927	944			k1	0.15
7.84	559	576	593	609	626	643	660	677	694.166	711	729	746	764	781	799	817	835	853	871	889	907	925	943	961	979			k2	0.15
8.96	566	583	601	619	637	655	673	691	709.638	728	746	765	784	802	821	840	859	878	897	916	935	954	973	992	1011
10.1	571	590	609	627	646	666	685	704	723.012	742	762	781	801	820	840	860	880	900	920	940	960	980	1000	1020	1040
11.2	575	595	615	635	655	675	694	715	734.574	755	775	795	816	836	856	877	898	916	940	961	982	1003	1024	1045	1066
12.3	579	600	620	641	662	682	703	724	744.569	765	786	807	828	849	871	892	913	937	955	976	997	1018	1039	1060	1081
13.4	583	604	625	646	668	689	710	732	753.209	775	796	818	839	861	883	905	927	949	971	993	1015	1037	1059	1081	1103
14.6	586	608	629	651	673	695	717	739	760.679	783	805	827	849	871	893	916	938	959	985	1008	1031	1054	1077	1100	1123
15.7	588	611	633	655	678	700	722	745	767.135	790	812	835	857	880	903	925	948	972	991	1013	1035	1057	1079	1101	1123
16.8	591	613	636	659	681	704	727	750	772.717	796	819	841	864	887	911	934	957	983	1003	1026	1049	1072	1095	1118	1141
17.9	593	616	639	662	685	708	731	754	777.543	801	824	847	871	894	917	941	964	986	1013	1037	1061	1085	1109	1133	1157
19	594	618	641	664	688	711	735	758	781.714	805	829	852	876	900	923	947	971	992	1019	1043	1067	1091	1115	1139	1163
20.2	596	619	643	667	690	714	738	762	785.32	809	833	857	881	905	928	952	976	997	1024	1048	1072	1096	1120	1144	1168
21.3	597	621	645	669	693	716	740	764	788.437	812	836	861	885	909	933	957	981	1005	1029	1053	1077	1101	1125	1149	1173
22.4	598	622	646	670	694	719	743	767	791.132	815	840	864	888	912	937	961	985	1012	1033	1057	1081	1105	1129	1153	1177
23.5	599	623	647	672	696	720	745	769	793.461	818	842	867	891	915	940	964	989	1015	1036	1060	1084	1108	1132	1156	1180
24.6	600	624	649	673	697	722	746	771	795.475	820	845	869	894	918	943	967	992	1018	1039	1063	1087	1111	1135	1159	1183
25.8	600	625	650	674	699	723	748	773	797.216	822	847	871	896	921	945	970	995	1017	1045	1070	1095	1120	1145	1170	1195
26.9	601	626	650	675	700	724	749	774	798.721	823	848	873	898	923	947	972	997	1019	1047	1072	1097	1122	1147	1172	1197
28	601	626	651	676	701	726	750	775	800.022	825	850	875	899	924	949	974	999	1024	1049	1074	1099	1124	1149	1174	1199
29.1	602	627	652	677	701	726	751	776	801.147	826	851	876	901	926	951	976	1000	1026	1051	1076	1101	1126	1151	1176	1201
30.2	602	627	652	677	702	727	752	777	802.119	827	852	877	902	927	952	977	1000	1027	1052	1077	1102	1127	1152	1177	1202
31.4	603	628	653	678	703	728	753	778	802.959	828	853	878	903	928	953	979	1000	1028	1057	1083	1109	1135	1161	1187	1213
32.5	603	628	653	678	703	728	753	779	803.686	829	854	879	904	929	954	980	1000	1029	1058	1084	1110	1136	1162	1188	1214
33.6	603	628	653	679	704	729	754	779	804.314	829	855	880	905	930	955	981	1010	1030	1059	1085	1111	1137	1163	1189	1215
34.7	603	629	654	679	704	729	754	780	804.857	830	855	880	906	931	956	981	1010	1031	1056	1081	1106	1131	1156	1181	1206
35.9	604	629	654	679	704	730	755	780	805.326	831	856	881	906	932	957	982	1010	1032	1057	1082	1107	1132	1157	1182	1207
37	603	629	654	679	704	729	754	780	804.857	830	855	880	906	931	956	981	1010	1031	1056	1081	1106	1131	1156	1181	1206
38.1	603	628	653	679	704	729	754	779	804.314	829	855	880	905	930	955	981	1010	1030	1059	1085	1111	1137	1163	1189	1215
39.2	603	628	653	678	703	728	753	779	803.686	829	854	879	904	929	954	980	1000	1029	1058	1084	1110	1136	1162	1188	1214
40.3	603	628	653	678	703	728	753	778	802.959	828	853	878	903	928	953	979	1000	1028	1057	1083	1109	1135	1161	1187	1213
41.5	602	627	652	677	702	727	752	777	802.119	827	852	877	902	927	952	977	1000	1027	1052	1077	1102	1127	1152	1177	1202
42.6	602	627	652	677	701	726	751	776	801.147	826	851	876	901	926	951	976	1000	1026	1051	1076	1101	1126	1151	1176	1201
43.7	601	626	651	676	701	726	750	775	800.022	825	850	875	899	924	949	974	999	1024	1049	1074	1099	1124	1149	1174	1199
44.8	601	626	650	675	700	724	749	774	798.721	823	848	873	898	923	947	972	997	1019	1047	1072	1097	1122	1147	1172	1197
45.9	600	625	650	674	699	723	748	773	797.216	822	847	871	896	921	945	970	995	1017	1045	1070	1095	1120	1145	1170	1195
47.1	600	624	649	673	697	722	746	771	795.475	820	845	869	894	918	943	967	992	1018	1039	1063	1087	1111	1135	1159	1183
48.2	599	623	647	672	696	720	745	769	793.461	818	842	867	891	915	940	964	989	1015	1036	1060	1084	1108	1132	1156	1180
49.3	598	622	646	670	694	719	743	767	791.132	815	840	864	888	912	937	961	985	1012	1033	1057	1081	1105	1129	1153	1177
50.4	597	621	645	669	693	716	740	764	788.437	812	836	861	885	909	933	957	981	1005	1029	1053	1077	1101	1125	1149	1173
51.5	596	619	643	667	690	714	738	762	785.32	809	833	857	881	905	928	952	976	997	1024	1048	1072	1096	1120	1144	1168
52.7	594	618	641	664	688	711	735	758	781.714	805	829	852	876	900	923	947	971	992	1019	1043	1067	1091	1115	1139	1163
53.8	593	616	639	662	685	708	731	754	777.543	801	824	847	871	894	917	941	964	986	1013	1037	1061	1085	1109	1133	1157
54.9	591	613	636	659	681	704	727	750	772.717	796	819	841	864	887	911	934	957	983	1003	1026	1049	1072	1095	1118	1141
56	588	611	633	655	678	700	722	745	767.135	790	812	835	857	880	903	925	948	972	991	1013	1035	1057	1079	1101	1123
57.1	586	608	629	651	673	695	717	739	760.679	783	805	827	849	871	893	916	938	959	985	1008	1031	1054	1077	1100	1123
58.3	583	604	625	646	668	689	710	732	753.209	775	796	818	839	861	883	905	927	949	971	993	1015	1037	1059	1081	1103
59.4	579	600	620	641	662	682	703	724	744.569	765	786	807	828	849	871	892	913	937	955	976	997	1018	1039	1060	1081
60.5	575	595	615	635	655	675	694	715	734.574	755	775	795	816	836	856	877	898	916	940	961	982	1003	1024	1045	1066
61.6	571	590	609	627	646	666	685	704	723.012	742	762	781	801	820	840	860	880	900	920	940	960	980	1000	1020	1040
62.7	566	583	601	619	637	655	673	691	709.638	728	746	765	784	802	821	840	859	878	897	916	935	954	973	992	1011
63.9	559	576	593	609	626	643	660	677	694.166	711	729	746	764	781	799	817	835	853	871	889	907	925	943	961	979
65	552	567	583	598	614	629	645	660	676.269	692	708	724	741	757	774	791	808	825	842	859	876	893	910	927	944
66.1	544	558	571	585	599	613	627	641	655.566	670	685	699	714	729	745	760	776	793	805	820	835	850	865	880	895
67.2	534	546	558	570	582	594	607	619	631.617	644	657	670	684	697	711	724	738	753	763	776	789	802	815	828	841
68.3	523	533	543	553	563	573	583	593	603.914	615	626	637	648	660	671	683	696	704	719	731	743	755	767	779	791
69.5	511	518	525	533	540	548	556	564	571.867	580	589	598	607	616	626	636	646	656	666	676	686	696	706	716	726
70.6	496	500	505	509	514	519	524	529	534.796	541	547	553	559	566	573	581	589	594	605	613	621	629	637	645	653
71.7	479	480	481	482	484	485	487	490	491.913	495	498	501	504	508	513	517	522	528	529	533	537	541	545	549	553
