# Supplementary material for: Flow Reactor Study of the Soot Precursors of Novel Cycloalkanes as Synthetic Jet Fuel Compounds: Octahydroindene, p‑Menthane, and 1,4-Dimethylcyclooctane
Source: Energy Fuels. 2025 Oct 30;39(45):22048–60. doi: 10.1021/acs.energyfuels.5c03795 (PMC12621198; doi:10.1021/acs.energyfuels.5c03795)
Supplement: Supplementary file 3 [file ef5c03795_si_003.xlsx]

## Sheet: Carbon balance of all fuels
phi=3
	Temperature	Carbon balance [%]
		p-menthane	OHI	DMCO
	800	94.8283	89.395	100.305			94.8283	89.395	100
	820	91.0907	90.4244	97.3961			91.0907	90.4244	97.3961
	840	92.3186	89.8784	104.269			92.3186	89.8784	100
	860	94.8727	88.2926	100.042			94.8727	88.2926	100
	880	91.1191	87.6873	90.6191			91.1191	87.6873	90.6191
	900	91.1386	90.3002	93.2905			91.1386	90.3002	93.2905
	920	91.0412	86.382	97.3028			91.0412	86.382	97.3028
	940	89.8486	85.487	94.7309			89.8486	85.487	94.7309
	960	89.0623	82.0599	89.481			89.0623	82.0599	89.481
	980	90.8471	83.2609	89.1565			90.8471	83.2609	89.1565
	1000	91.2661	83.3338	92.0161			91.2661	83.3338	92.0161
	1020	93.9312	84.8835	91.8267			93.9312	84.8835	91.8267
	1040	99.7186	83.0711	99.9763			99.7186	83.0711	99.9763
	1060	105.621	82.5561	105.951			100	82.5561	100
	1080	117.009	81.6331	100.519			100	81.6331	100
	1100	119.868	81.8762	122.313			100	81.8762	100
	1120	121.609	86.8381	119.22			100	86.8381	100
	1140	117.65	86.4078	115.861			100	86.4078	100
	1160	111.603	88.7613	110.747			100	88.7613	100
	1180	105.046	90.0184	110.38			100	90.0184	100
	1200	101.888	89.7251	114.869			100	89.7251	100
						Mean	92.8437

## Sheet: phi=3 OHI Data UQ
Temperature [K]	1,3-butadiene	1,3-butadiene+/-	1,3-cyclopentadiene	1,3-cyclopentadiene+/-	1-buten-3-yne	1-buten-3-yne+/-	1-methylene-1H-Indene	1-methylene-1H-Indene+/-	Acetylene	Acetylene+/-	CO	CO+/-	CO2	CO2+/-	Ethane	Ethane+/-	Ethene	Ethene+/-	Methane	Methane+/-	Propene	Propene+/-	Propyne	Propyne+/-	allene	allene+/-	benzene	benzene+/-	formaldehyde	formaldehyde+/-	indane	indane+/-	octahydro-1H-indene	octahydro-1H-indene+/-	toluene	toluene+/-
800	0.025685	2.79168	0.001051	1.52219	0.0058374	0.371548	0.0151772	0.0770393	0.023641	1.26547	2.77197	54.5074	13.6618	89.2968	8.8e-05	1.11878	0.11251	22.7415	0.001075	6.29492	0.002464	2.08448	0.006402	5.92136	0.0029187	0.616277	0.012161	4.73835	0.157026	5.24714	0.0985872	0.103017	221.471	56.1728	0.000334	1.03488
820	0.019263	2.79168	0.001051	1.52219	0.0094858	0.371548	0.0177457	0.0770417	0.047624	1.26547	0.96697	54.5074	23.4546	89.2972	0.000175	1.11878	0.14164	22.7415	0.030481	6.29492	0.052009	2.08448	0.001234	5.92136	0.0066157	0.616278	0.030549	4.73835	0.134844	5.24714	0.117137	0.103104	223.095	56.2016	0.002669	1.03488
840	0.025539	2.79168	0.001051	1.52219	0.0083183	0.371548	0.013893	0.0770382	0.057815	1.26547	0.70911	54.5074	46.625	89.2988	0.00028	1.11878	0.17287	22.7415	0.050669	6.29492	0.067505	2.08448	0.017489	5.92136	0.006032	0.616278	0.010994	4.73835	0.091063	5.24714	0.062979	0.102891	219.236	56.1334	0.002168	1.03488
860	0.024371	2.79168	0.021598	1.52219	0.0074427	0.371548	0.0158193	0.0770398	0.08491	1.26547	3.82489	54.5075	71.5222	89.3017	0.000105	1.11878	0.30496	22.7415	0.085022	6.29492	0.091242	2.08448	0.026537	5.92136	0.0003892	0.616277	0.031522	4.73835	0.173954	5.24714	0.0720594	0.102918	212.067	56.0096	0.000667	1.03488
880	0.055601	2.79168	0.031989	1.52219	0.0118207	0.371549	0.0130174	0.0770375	0.111407	1.26547	3.15875	54.5074	91.8947	89.305	0.001505	1.11878	0.63099	22.7415	0.183072	6.29492	0.156782	2.08448	0.059799	5.92136	0.0050591	0.616278	0.064892	4.73836	0.41679	5.24721	0.0989115	0.103018	208.115	55.943	0.040528	1.03488
900	0.091647	2.79169	0.070633	1.5222	0.0103614	0.371548	0.0210146	0.0770454	0.145703	1.26547	43.363	54.5176	135.481	89.3148	0.008665	1.11878	1.43983	22.7415	0.377329	6.29492	0.307775	2.08448	0.167433	5.92136	0.0009729	0.616277	0.118499	4.73836	0.759446	5.24738	0.188678	0.10358	204.769	55.8875	0.122419	1.03491
920	0.238604	2.79173	0.14325	1.52222	0.024663	0.371551	0.0164031	0.0770404	0.169283	1.26547	30.0834	54.5123	156.05	89.3207	0.059762	1.11878	2.70365	22.7415	0.691636	6.29492	0.543896	2.08448	0.364443	5.92137	0.0009729	0.616277	0.164809	4.73837	1.32684	5.24789	0.069011	0.102909	193.597	55.7084	0.133259	1.03492
940	0.527409	2.7919	0.247856	1.52228	0.0363378	0.371556	0.034966	0.0770682	0.193778	1.26547	48.1119	54.52	186.719	89.3311	0.105976	1.11878	4.71251	22.7415	1.19461	6.29492	0.88243	2.08448	0.75056	5.92138	0.0003892	0.616277	0.271342	4.73839	1.98355	5.24882	0.0725135	0.10292	184.731	55.5731	0.259514	1.03503
960	0.853574	2.79227	0.322575	1.52235	0.0462614	0.371561	0.0265602	0.0770531	0.226854	1.26547	52.2376	54.5222	222.545	89.3456	0.146675	1.11878	6.6609	22.7415	1.65342	6.29492	1.18776	2.08448	1.14531	5.9214	0.0079778	0.616278	0.487715	4.73847	2.85799	5.25063	0.219551	0.103852	170.32	55.3659	0.385769	1.0352
980	1.4325	2.79333	0.49793	1.52256	0.0951496	0.371602	0.0518945	0.077111	0.269681	1.26547	51.3996	54.5217	209.627	89.34	0.208503	1.11878	10.0921	22.7415	2.4487	6.29492	1.72402	2.08448	2.28036	5.92151	0.0369702	0.616282	0.801183	4.73866	3.85677	5.25349	0.0692056	0.10291	172.784	55.4002	0.453232	1.03533
1000	2.24171	2.79572	0.631256	1.52278	0.154837	0.371692	0.0797972	0.0772179	0.286133	1.26547	72.329	54.5358	245.672	89.3563	0.237965	1.11878	13.5786	22.7415	3.22047	6.29492	2.21664	2.08448	3.4155	5.92169	0.062071	0.616291	1.28676	4.73914	5.34881	5.25936	0.0989115	0.103018	164.082	55.2813	0.608757	1.03568
1020	3.57803	2.80196	0.971577	1.52358	0.18811	0.371761	0.0482753	0.0771004	0.399005	1.26547	103.788	54.5659	299.248	89.3851	0.330427	1.11878	19.2586	22.7415	4.39827	6.29492	2.94899	2.08448	5.43341	5.92218	0.122002	0.616332	1.83304	4.73995	7.26114	5.26964	0.0889879	0.102978	154.588	55.1583	0.884783	1.03658
1040	5.35581	2.81466	1.47021	1.52538	0.472975	0.372897	0.00215984	0.0770327	0.548198	1.26547	104.862	54.5671	325.588	89.4013	0.493347	1.11878	28.0437	22.7415	6.15903	6.29492	4.00851	2.08448	8.74804	5.92347	0.182905	0.616399	3.00636	4.74263	10.0036	5.28978	0.135492	0.103205	140.743	54.9915	1.26663	1.03835
1060	8.94187	2.85527	2.5813	1.53199	1.22658	0.380531	0.00834748	0.0770346	0.978093	1.26548	122.848	54.5893	321.5	89.3987	0.884376	1.11878	45.5718	22.7416	9.76697	6.29493	5.98148	2.0845	14.8522	5.92744	0.512718	0.617234	5.72746	4.75387	14.7663	5.33962	0.17856	0.103499	125.016	54.8206	2.13482	1.04472
1080	13.4799	2.93419	4.51931	1.55203	1.2222	0.380468	0.0253343	0.0770512	1.73268	1.2655	145.066	54.6216	347.097	89.4156	1.70642	1.11879	70.335	22.7418	15.0112	6.29494	8.6086	2.08452	23.242	5.93623	1.06124	0.620367	10.1663	4.78708	21.3223	5.4382	0.258208	0.104251	99.3438	54.5842	3.26994	1.05782
1100	18.2195	3.04699	7.11392	1.5951	1.9567	0.394006	0.0498514	0.0771049	3.13862	1.26559	193.715	54.7109	353.633	89.4201	3.2671	1.1188	100.879	22.7422	22.2293	6.29496	11.5907	2.08455	32.9943	5.95129	1.86719	0.628851	17.2103	4.87669	29.7736	5.61367	0.252305	0.104186	70.4491	54.382	4.65541	1.08088
1120	22.5379	3.17404	10.8466	1.68683	2.21836	0.400183	0.183236	0.0780051	5.50576	1.26586	263.229	54.8826	339.14	89.4102	6.15303	1.11883	143.269	22.743	34.0387	6.29501	15.2465	2.08461	44.7546	5.97632	3.56217	0.660894	28.9767	5.1208	40.2722	5.90047	0.385657	0.106004	43.5953	54.2554	7.40707	1.14776
1140	21.7871	3.15041	12.7505	1.74561	2.16013	0.39875	0.411478	0.081819	8.36986	1.26637	302.445	55.0021	331.927	89.4054	9.06471	1.11888	167.287	22.7436	43.1508	6.29506	15.7745	2.08462	47.9667	5.98444	5.15131	0.706373	38.0143	5.37972	42.3538	5.96557	0.512135	0.108382	21.759	54.1963	7.99941	1.16548
1160	19.494	3.08221	13.6684	1.77653	2.96131	0.421222	0.693366	0.0899607	11.9601	1.26732	356.767	55.1946	319.271	89.3973	11.5757	1.11894	189.482	22.7441	53.9787	6.29514	15.2906	2.08461	48.3839	5.98554	6.78812	0.765977	45.2622	5.626	40.9564	5.92158	0.657875	0.111859	9.66232	54.1806	8.45447	1.17981
1180	16.0342	2.99132	12.8897	1.75019	3.23071	0.430022	1.01472	0.102751	15.0343	1.26839	423.273	55.4723	326.003	89.4016	12.5286	1.11896	197.896	22.7444	61.7384	6.29521	13.0089	2.08457	43.048	5.97222	6.47173	0.753579	48.3591	5.74055	33.1996	5.69931	0.825538	0.116745	3.78088	54.1773	8.48983	1.18095
1200	11.5991	2.89787	11.1334	1.6952	3.45866	0.437912	1.30116	0.116348	17.1535	1.26928	536.687	56.0505	321.413	89.3986	11.9627	1.11895	191.354	22.7442	70.0755	6.2953	9.74357	2.08453	33.2132	5.95169	6.50481	0.754857	46.9272	5.68693	18.4584	5.39096	0.934957	0.120392	1.0724	54.1768	7.75949	1.15817

## Sheet: phi=3 OHI Data
Temperature [K]	1,3-butadiene	1,3-cyclopentadiene	1-buten-3-yne	1-methylene-1H-Indene	Acetylene	CO	CO2	Ethane	Ethene	Methane	Propene	Propyne	allene	benzene	formaldehyde	indane	octahydro-1H-indene	toluene
800	0.025685	0.001051	0.0058374	0.0151772	0.023641	2.77197	13.6618	8.8e-05	0.11251	0.001075	0.002464	0.006402	0.0029187	0.012161	0.157026	0.0985872	221.471	0.000334
820	0.019263	0.001051	0.0094858	0.0177457	0.047624	0.96697	23.4546	0.000175	0.14164	0.030481	0.052009	0.001234	0.0066157	0.030549	0.134844	0.117137	223.095	0.002669
840	0.025539	0.001051	0.0083183	0.013893	0.057815	0.70911	46.625	0.00028	0.17287	0.050669	0.067505	0.017489	0.006032	0.010994	0.091063	0.062979	219.236	0.002168
860	0.024371	0.021598	0.0074427	0.0158193	0.08491	3.82489	71.5222	0.000105	0.30496	0.085022	0.091242	0.026537	0.0003892	0.031522	0.173954	0.0720594	212.067	0.000667
880	0.055601	0.031989	0.0118207	0.0130174	0.111407	3.15875	91.8947	0.001505	0.63099	0.183072	0.156782	0.059799	0.0050591	0.064892	0.41679	0.0989115	208.115	0.040528
900	0.091647	0.070633	0.0103614	0.0210146	0.145703	43.363	135.481	0.008665	1.43983	0.377329	0.307775	0.167433	0.0009729	0.118499	0.759446	0.188678	204.769	0.122419
920	0.238604	0.14325	0.024663	0.0164031	0.169283	30.0834	156.05	0.059762	2.70365	0.691636	0.543896	0.364443	0.0009729	0.164809	1.32684	0.069011	193.597	0.133259
940	0.527409	0.247856	0.0363378	0.034966	0.193778	48.1119	186.719	0.105976	4.71251	1.19461	0.88243	0.75056	0.0003892	0.271342	1.98355	0.0725135	184.731	0.259514
960	0.853574	0.322575	0.0462614	0.0265602	0.226854	52.2376	222.545	0.146675	6.6609	1.65342	1.18776	1.14531	0.0079778	0.487715	2.85799	0.219551	170.32	0.385769
980	1.4325	0.49793	0.0951496	0.0518945	0.269681	51.3996	209.627	0.208503	10.0921	2.4487	1.72402	2.28036	0.0369702	0.801183	3.85677	0.0692056	172.784	0.453232
1000	2.24171	0.631256	0.154837	0.0797972	0.286133	72.329	245.672	0.237965	13.5786	3.22047	2.21664	3.4155	0.062071	1.28676	5.34881	0.0989115	164.082	0.608757
1020	3.57803	0.971577	0.18811	0.0482753	0.399005	103.788	299.248	0.330427	19.2586	4.39827	2.94899	5.43341	0.122002	1.83304	7.26114	0.0889879	154.588	0.884783
1040	5.35581	1.47021	0.472975	0.00215984	0.548198	104.862	325.588	0.493347	28.0437	6.15903	4.00851	8.74804	0.182905	3.00636	10.0036	0.135492	140.743	1.26663
1060	8.94187	2.5813	1.22658	0.00834748	0.978093	122.848	321.5	0.884376	45.5718	9.76697	5.98148	14.8522	0.512718	5.72746	14.7663	0.17856	125.016	2.13482
1080	13.4799	4.51931	1.2222	0.0253343	1.73268	145.066	347.097	1.70642	70.335	15.0112	8.6086	23.242	1.06124	10.1663	21.3223	0.258208	99.3438	3.26994
1100	18.2195	7.11392	1.9567	0.0498514	3.13862	193.715	353.633	3.2671	100.879	22.2293	11.5907	32.9943	1.86719	17.2103	29.7736	0.252305	70.4491	4.65541
1120	22.5379	10.8466	2.21836	0.183236	5.50576	263.229	339.14	6.15303	143.269	34.0387	15.2465	44.7546	3.56217	28.9767	40.2722	0.385657	43.5953	7.40707
1140	21.7871	12.7505	2.16013	0.411478	8.36986	302.445	331.927	9.06471	167.287	43.1508	15.7745	47.9667	5.15131	38.0143	42.3538	0.512135	21.759	7.99941
1160	19.494	13.6684	2.96131	0.693366	11.9601	356.767	319.271	11.5757	189.482	53.9787	15.2906	48.3839	6.78812	45.2622	40.9564	0.657875	9.66232	8.45447
1180	16.0342	12.8897	3.23071	1.01472	15.0343	423.273	326.003	12.5286	197.896	61.7384	13.0089	43.048	6.47173	48.3591	33.1996	0.825538	3.78088	8.48983
1200	11.5991	11.1334	3.45866	1.30116	17.1535	536.687	321.413	11.9627	191.354	70.0755	9.74357	33.2132	6.50481	46.9272	18.4584	0.934957	1.0724	7.75949

## Sheet: phi=3 DMCO Data UQ
Temperature [K]	1,3-butadiene	1,3-butadiene+/-	1,3-cyclopentadiene	1,3-cyclopentadiene+/-	1,4-dimethyl-cyclooctane	1,4-dimethyl-cyclooctane+/-	1,4-pentadiene	1,4-pentadiene+/-	1-Butene	1-Butene+/-	1-buten-3-yne	1-buten-3-yne+/-	1-ethyl-1,3-dimethyl-cyclohexane	1-ethyl-1,3-dimethyl-cyclohexane+/-	1-ethyl-1,4-dimethyl-cyclohexane	1-ethyl-1,4-dimethyl-cyclohexane+/-	1-ethynyl-4-methyl-benzene	1-ethynyl-4-methyl-benzene+/-	1-methylcycloheptene	1-methylcycloheptene+/-	2,7-dimethyl-octane	2,7-dimethyl-octane+/-	2-methyl-1-butene	2-methyl-1-butene+/-	3-methyl-nonane	3-methyl-nonane+/-	Acetylene	Acetylene+/-	CO	CO+/-	CO2	CO2+/-	Ethane	Ethane+/-	Ethene	Ethene+/-	Methane	Methane+/-	Propene	Propene+/-	Propyne	Propyne+/-	benzene	benzene+/-	formaldehyde	formaldehyde+/-	isoprene	isoprene+/-	naphthacene
800	0.002043	5.77617	0.0024517	0.586383	219.41	36.2077	0.0033857	0.297984	0.000308	1.0138	0.0062752	0.482645	3.32758	0.592315	3.55387	0.632724	1.15135	0.271701	0.642917	0.862337	0.738489	0.172202	0.0007005	0.244043	2.39497	0.314214	0.0036615	0.557044	30.6421	71.1167	73.4895	94.2718	0.002696	4.50766	0.1135	36.5856	0.02486	15.9007	0.153399	9.59892	0.02355	11.0726	0.00253	1.36731	0.31872	26.2173	0.001868	1.22581	5.55331
820	0.01722	5.77617	0.0012842	0.586383	214.56	36.077	0.0008172	0.297984	0.001267	1.0138	0.0016053	0.482644	3.298	0.591572	3.51574	0.631767	0.720481	0.264952	0.520404	0.861966	0.738373	0.172199	0.001401	0.244043	2.37349	0.313481	0.0055533	0.557044	45.4904	71.1214	113.469	94.2788	0.002206	4.50766	0.16948	36.5856	0.03515	15.9007	0.225054	9.59892	0.03566	11.0726	0.000973	1.36731	0.47692	26.2173	0.001868	1.22581	1.40263
840	0.001022	5.77617	0.000467	0.586383	220.426	36.2354	0.0032689	0.297984	0.000552	1.0138	0.0056915	0.482645	3.36824	0.593347	3.6965	0.636383	2.21172	0.299726	0.210292	0.861375	0.686712	0.171237	0.0026852	0.244043	2.34827	0.312627	0.0055533	0.557044	77.7011	71.1379	191.812	94.3012	0.002958	4.50766	0.21489	36.5856	0.06133	15.9007	0.294953	9.59892	0.06193	11.0726	0.004475	1.36731	0.74252	26.2173	0.035842	1.22581	0.881382
860	0.082599	5.77617	0.0025685	0.586383	208.775	35.9242	0.0057207	0.297984	0.002334	1.0138	0.006713	0.482645	3.82246	0.60558	4.05193	0.646027	2.65339	0.315412	0.473851	0.861845	0.833172	0.174131	0.0032689	0.244043	2.69431	0.324918	0.008275	0.557044	66.1405	71.131	207.135	94.3069	0.002503	4.50766	0.34713	36.5856	0.09664	15.9007	0.428253	9.59892	0.09989	11.0726	0.029284	1.36731	0.89429	26.2173	0.047516	1.22581	0.174246
880	0.119375	5.77618	0.0025685	0.586383	186.94	35.3801	0.0123753	0.297985	0.02671	1.0138	0.0226199	0.482647	2.93232	0.58286	3.11004	0.62214	0.912239	0.267592	7.64955	1.00227	2.14127	0.218619	0.0059541	0.244044	0.665989	0.273796	0.0124857	0.557044	63.3255	71.1295	154.083	94.2889	0.012376	4.50766	0.49016	36.5856	0.14835	15.9007	0.474531	9.59892	0.19091	11.0726	0.029868	1.36731	1.15872	26.2174	0.091414	1.22582	1.13901
900	0.208979	5.77619	0.0127255	0.586384	185.071	35.3359	0.0339737	0.297993	0.058857	1.0138	0.0161988	0.482646	2.98563	0.584074	3.14876	0.623014	0.997976	0.268963	7.39701	0.99372	2.14332	0.218709	0.0339737	0.244054	0.663245	0.273766	0.0157688	0.557044	88.8319	71.1457	189.866	94.3005	0.021496	4.50766	0.92552	36.5856	0.34537	15.9007	0.806137	9.59892	0.35702	11.0726	0.04524	1.36731	1.86155	26.2176	0.20571	1.22589	2.22372
920	0.799724	5.77642	0.0725005	0.586403	196.048	35.6008	0.10052	0.29806	0.180037	1.0138	0.0418833	0.482653	3.24929	0.59036	3.27647	0.625964	1.87402	0.289205	3.99811	0.901971	0.718759	0.171826	0.10052	0.244136	0.715665	0.274358	0.0269486	0.557044	65.5173	71.1307	233.3	94.3177	0.075447	4.50766	2.58772	36.5856	1.08248	15.9007	2.03967	9.59892	1.14787	11.0726	0.118207	1.36733	5.16143	26.2195	0.64655	1.22657	1.09587
940	1.86738	5.77753	0.146519	0.586466	173.356	35.0681	0.160178	0.298177	0.442946	1.0138	0.0916472	0.482683	2.91954	0.582572	3.11419	0.622233	1.2052	0.272748	8.19841	1.02157	0.657174	0.170715	0.160178	0.244279	0.656299	0.273691	0.0420827	0.557044	100.113	71.1545	311.205	94.3573	0.226779	4.50766	5.47611	36.5856	2.24584	15.9007	4.13806	9.59892	2.56811	11.0727	0.179403	1.36736	10.8932	26.2274	1.22422	1.22855	0.721308
960	3.38131	5.78061	0.241785	0.586607	160.254	34.7871	0.251825	0.298462	0.862683	1.01381	0.184024	0.482802	2.7716	0.579318	2.80065	0.615505	1.25942	0.273845	6.67959	0.970633	0.62752	0.170214	0.251825	0.244626	0.62752	0.273388	0.080089	0.557044	72.8662	71.1349	319.489	94.3622	0.445505	4.50766	9.10236	36.5856	3.59003	15.9007	6.73604	9.59893	4.75922	11.0729	0.352092	1.36751	17.7241	26.2442	1.9114	1.23248	0.151935
980	6.28571	5.79151	0.437805	0.587117	149.169	34.565	0.163214	0.298185	1.7172	1.01386	0.282384	0.483015	2.50444	0.573829	2.75837	0.614647	0.692972	0.264622	7.44334	0.995272	0.540193	0.168863	0.163564	0.244289	0.540193	0.272549	0.172481	0.557044	92.3345	71.1483	326.397	94.3664	0.935456	4.50766	15.7589	36.5856	5.97918	15.9007	11.4318	9.59894	8.92436	11.0737	0.69825	1.36811	30.6131	26.2974	3.0853	1.24312	0.0068103
1000	11.7221	5.82934	0.754425	0.588559	134.109	34.2868	0.469444	0.29964	3.33449	1.01403	0.781482	0.485477	2.38905	0.571615	2.44211	0.608609	0.601763	0.263618	6.16196	0.955133	0.543112	0.168905	0.469444	0.246062	1.68374	0.292751	0.375791	0.557048	111.523	71.1646	382.618	94.4036	2.13438	4.50766	28.7067	36.5857	10.5345	15.9007	19.6427	9.59897	16.2809	11.0765	0.931065	1.36873	53.3842	26.4602	4.84481	1.26807	0.0031457
1020	21.452	5.95237	1.49904	0.594926	109.58	33.8931	1.7957	0.321364	6.09595	1.01456	1.20542	0.489358	1.98355	0.564607	2.14907	0.603625	1.01366	0.269226	5.12429	0.927193	0.380015	0.166892	1.78846	0.271884	1.3872	0.285681	0.780898	0.557061	118.679	71.1714	353.087	94.3833	4.96211	4.50767	53.8304	36.5857	19.1118	15.9007	34.6354	9.59907	29.8486	11.0857	1.43688	1.37069	92.7808	26.9444	7.92182	1.33582	0.0132314
1040	38.7028	6.33173	2.65485	0.612778	79.4459	33.5136	2.71404	0.349103	11.0273	1.0163	1.77151	0.49703	1.42335	0.556966	1.60567	0.595987	0.914647	0.267629	2.89353	0.882818	0.359409	0.166687	2.71404	0.304361	1.03748	0.278937	1.59031	0.557118	153.748	71.2112	388.563	94.4079	11.1118	4.5077	99.5884	36.5861	34.5842	15.9007	58.7105	9.59935	53.582	11.1148	2.66925	1.37896	158.408	28.2848	12.0051	1.46622	0.0366783
1060	54.6897	6.84073	3.65503	0.635482	49.0347	33.2508	3.31681	0.371749	15.1894	1.01853	2.82691	0.518491	0.881188	0.551906	1.04152	0.590334	0.747333	0.265286	1.96786	0.871297	0.208278	0.165527	3.33794	0.331046	0.617305	0.273283	2.55727	0.557236	208.671	71.2939	375.842	94.3988	19.1752	4.50777	148.859	36.5866	50.5862	15.9007	78.8969	9.5997	76.3304	11.1581	4.3438	1.39795	214.911	29.9124	14.2716	1.55476	0.0049618
1080	46.7729	6.57179	4.05419	0.646263	27.8087	33.1404	2.99774	0.359374	15.4978	1.01873	2.96861	0.522035	0.453955	0.54958	0.578616	0.587474	0.178551	0.26079	0.807385	0.862958	0.114997	0.165117	2.99774	0.316089	0.336001	0.271071	3.07298	0.557322	234.844	71.3421	328.692	94.3678	25.5405	4.50785	177.337	36.5871	58.7156	15.9008	82.914	9.59978	89.1745	11.1892	5.2738	1.41224	226.252	30.2857	13.5316	1.52475	0.792297
1100	58.4522	6.97906	5.64593	0.697849	1.5754	33.0882	1.8849	0.32365	9.93357	1.01583	3.01108	0.523126	0.0054482	0.548738	0.0348298	0.586198	0.0467722	0.260535	0.0523177	0.861267	0.0093398	0.164939	1.88349	0.274751	0.0108576	0.270135	4.10902	0.557541	458.75	71.9839	417.373	94.4296	45.1608	4.50824	284.231	36.5893	109.365	15.901	99.216	9.60016	116.835	11.272	11.4164	1.56679	274.611	32.0311	9.78079	1.39004	0.0031457
1120	48.0166	6.61194	4.75806	0.667466	0.13239	33.088	0.873041	0.303673	4.03443	1.01414	3.18576	0.527752	0.0045402	0.548738	0.0033079	0.586194	0.0675679	0.260555	0.0199201	0.861261	0.0027436	0.164937	0.873041	0.250958	0.0518361	0.270156	3.69451	0.557446	481.764	72.0729	439.976	94.4477	46.8697	4.50829	341.691	36.591	144.541	15.9013	79.5475	9.59971	97.8372	11.2128	12.3417	1.59798	219.913	30.0753	6.15939	1.29343	0.158258
1140	39.6321	6.35749	4.12763	0.648347	0.00981	33.088	0.729558	0.301968	1.26517	1.01383	3.99015	0.551764	0.0034376	0.548738	0.0640817	0.586209	0.0861016	0.26058	0.0126234	0.861261	0.0351411	0.164954	0.733177	0.24894	0.0351995	0.270144	3.55686	0.557416	494.893	72.1256	497.289	94.4979	46.6662	4.50828	341.651	36.591	146.894	15.9013	66.1793	9.59947	86.5612	11.1825	13.2444	1.63011	185.546	29.0163	4.62322	1.26435	0.136822
1160	29.0028	6.09439	3.8479	0.640575	0.02744	33.088	0.339386	0.298851	0.765417	1.01381	4.45262	0.56743	0.0037619	0.548738	0.0035673	0.586194	0.130393	0.260662	0.0099965	0.86126	0.0653205	0.164995	0.339386	0.245101	0.0652621	0.270169	3.01832	0.557312	607.147	72.6317	405.745	94.4207	44.1951	4.50822	362.537	36.5917	166.758	15.9015	50.8894	9.59925	68.8704	11.1423	13.6565	1.64531	139.192	27.8271	2.50903	1.23729	0.0012323
1180	25.7272	6.02797	4.39603	0.656223	0.023	33.088	0.269921	0.298533	0.383916	1.0138	4.21008	0.559054	0.0428076	0.548745	0.0428076	0.586201	0.264872	0.26112	0.0195553	0.861261	0.0015177	0.164937	0.25813	0.244656	0.0033857	0.270134	4.72743	0.557702	565.546	72.4325	457.244	94.4622	40.6894	4.50813	365.038	36.5918	169.031	15.9015	44.2493	9.59917	66.7476	11.138	14.4741	1.6764	120.858	27.4397	1.94327	1.23271	1.62562
1200	17.3962	5.89264	4.73308	0.666668	0.40477	33.088	4.73308	0.435195	0.145782	1.0138	4.72246	0.577144	0.0414455	0.548745	0.0414455	0.5862	0.505665	0.26271	0.0053266	0.86126	0.0007589	0.164937	0.964105	0.25245	0.0011675	0.270134	11.1368	0.56069	839.369	73.9887	431.997	94.4412	27.3037	4.50787	322.337	36.5904	189.316	15.9017	30.3154	9.59904	54.8437	11.1168	14.4634	1.67599	79.5077	26.7532	0.964338	1.22751	5.12718
[truncated: 5 more columns]

## Sheet: phi=3 DMCO Data
Temperature [K]	1,3-butadiene	1,3-cyclopentadiene	1,4-dimethyl-cyclooctane	1,4-pentadiene	1-Butene	1-buten-3-yne	1-ethyl-1,3-dimethyl-cyclohexane	1-ethyl-1,4-dimethyl-cyclohexane	1-ethynyl-4-methyl-benzene	1-methylcycloheptene	2,7-dimethyl-octane	2-methyl-1-butene	3-methyl-nonane	Acetylene	CO	CO2	Ethane	Ethene	Methane	Propene	Propyne	benzene	formaldehyde	isoprene	naphthacene	styrene	toluene
800	0.002043	0.0024517	219.41	0.0033857	0.000308	0.0062752	3.32758	3.55387	1.15135	0.642917	0.738489	0.0007005	2.39497	0.0036615	30.6421	73.4895	0.002696	0.1135	0.02486	0.153399	0.02355	0.00253	0.31872	0.001868	5.55331	0.0226199	0.0612093
820	0.01722	0.0012842	214.56	0.0008172	0.001267	0.0016053	3.298	3.51574	0.720481	0.520404	0.738373	0.001401	2.37349	0.0055533	45.4904	113.469	0.002206	0.16948	0.03515	0.225054	0.03566	0.000973	0.47692	0.001868	1.40263	0.0361189	0.0969842
840	0.001022	0.000467	220.426	0.0032689	0.000552	0.0056915	3.36824	3.6965	2.21172	0.210292	0.686712	0.0026852	2.34827	0.0055533	77.7011	191.812	0.002958	0.21489	0.06133	0.294953	0.06193	0.004475	0.74252	0.035842	0.881382	0.0256116	0.139097
860	0.082599	0.0025685	208.775	0.0057207	0.002334	0.006713	3.82246	4.05193	2.65339	0.473851	0.833172	0.0032689	2.69431	0.008275	66.1405	207.135	0.002503	0.34713	0.09664	0.428253	0.09989	0.029284	0.89429	0.047516	0.174246	0.0473559	0.174955
880	0.119375	0.0025685	186.94	0.0123753	0.02671	0.0226199	2.93232	3.11004	0.912239	7.64955	2.14127	0.0059541	0.665989	0.0124857	63.3255	154.083	0.012376	0.49016	0.14835	0.474531	0.19091	0.029868	1.15872	0.091414	1.13901	0.0429049	0.160195
900	0.208979	0.0127255	185.071	0.0339737	0.058857	0.0161988	2.98563	3.14876	0.997976	7.39701	2.14332	0.0339737	0.663245	0.0157688	88.8319	189.866	0.021496	0.92552	0.34537	0.806137	0.35702	0.04524	1.86155	0.20571	2.22372	0.0483774	0.220737
920	0.799724	0.0725005	196.048	0.10052	0.180037	0.0418833	3.24929	3.27647	1.87402	3.99811	0.718759	0.10052	0.715665	0.0269486	65.5173	233.3	0.075447	2.58772	1.08248	2.03967	1.14787	0.118207	5.16143	0.64655	1.09587	0.0744268	0.331064
940	1.86738	0.146519	173.356	0.160178	0.442946	0.0916472	2.91954	3.11419	1.2052	8.19841	0.657174	0.160178	0.656299	0.0420827	100.113	311.205	0.226779	5.47611	2.24584	4.13806	2.56811	0.179403	10.8932	1.22422	0.721308	0.0948577	0.443059
960	3.38131	0.241785	160.254	0.251825	0.862683	0.184024	2.7716	2.80065	1.25942	6.67959	0.62752	0.251825	0.62752	0.080089	72.8662	319.489	0.445505	9.10236	3.59003	6.73604	4.75922	0.352092	17.7241	1.9114	0.151935	0.148708	0.546464
980	6.28571	0.437805	149.169	0.163214	1.7172	0.282384	2.50444	2.75837	0.692972	7.44334	0.540193	0.163564	0.540193	0.172481	92.3345	326.397	0.935456	15.7589	5.97918	11.4318	8.92436	0.69825	30.6131	3.0853	0.0068103	0.175268	0.818153
1000	11.7221	0.754425	134.109	0.469444	3.33449	0.781482	2.38905	2.44211	0.601763	6.16196	0.543112	0.469444	1.68374	0.375791	111.523	382.618	2.13438	28.7067	10.5345	19.6427	16.2809	0.931065	53.3842	4.84481	0.0031457	0.242252	1.08084
1020	21.452	1.49904	109.58	1.7957	6.09595	1.20542	1.98355	2.14907	1.01366	5.12429	0.380015	1.78846	1.3872	0.780898	118.679	353.087	4.96211	53.8304	19.1118	34.6354	29.8486	1.43688	92.7808	7.92182	0.0132314	0.270563	1.22527
1040	38.7028	2.65485	79.4459	2.71404	11.0273	1.77151	1.42335	1.60567	0.914647	2.89353	0.359409	2.71404	1.03748	1.59031	153.748	388.563	11.1118	99.5884	34.5842	58.7105	53.582	2.66925	158.408	12.0051	0.0366783	0.255824	1.61754
1060	54.6897	3.65503	49.0347	3.31681	15.1894	2.82691	0.881188	1.04152	0.747333	1.96786	0.208278	3.33794	0.617305	2.55727	208.671	375.842	19.1752	148.859	50.5862	78.8969	76.3304	4.3438	214.911	14.2716	0.0049618	0.269104	1.74863
1080	46.7729	4.05419	27.8087	2.99774	15.4978	2.96861	0.453955	0.578616	0.178551	0.807385	0.114997	2.99774	0.336001	3.07298	234.844	328.692	25.5405	177.337	58.7156	82.914	89.1745	5.2738	226.252	13.5316	0.792297	0.163593	1.49354
1100	58.4522	5.64593	1.5754	1.8849	9.93357	3.01108	0.0054482	0.0348298	0.0467722	0.0523177	0.0093398	1.88349	0.0108576	4.10902	458.75	417.373	45.1608	284.231	109.365	99.216	116.835	11.4164	274.611	9.78079	0.0031457	0.276839	1.87489
1120	48.0166	4.75806	0.13239	0.873041	4.03443	3.18576	0.0045402	0.0033079	0.0675679	0.0199201	0.0027436	0.873041	0.0518361	3.69451	481.764	439.976	46.8697	341.691	144.541	79.5475	97.8372	12.3417	219.913	6.15939	0.158258	0.338861	1.58836
1140	39.6321	4.12763	0.00981	0.729558	1.26517	3.99015	0.0034376	0.0640817	0.0861016	0.0126234	0.0351411	0.733177	0.0351995	3.55686	494.893	497.289	46.6662	341.651	146.894	66.1793	86.5612	13.2444	185.546	4.62322	0.136822	0.487204	1.61421
1160	29.0028	3.8479	0.02744	0.339386	0.765417	4.45262	0.0037619	0.0035673	0.130393	0.0099965	0.0653205	0.339386	0.0652621	3.01832	607.147	405.745	44.1951	362.537	166.758	50.8894	68.8704	13.6565	139.192	2.50903	0.0012323	0.494647	1.47128
1180	25.7272	4.39603	0.023	0.269921	0.383916	4.21008	0.0428076	0.0428076	0.264872	0.0195553	0.0015177	0.25813	0.0033857	4.72743	565.546	457.244	40.6894	365.038	169.031	44.2493	66.7476	14.4741	120.858	1.94327	1.62562	0.796732	1.64139
1200	17.3962	4.73308	0.40477	4.73308	0.145782	4.72246	0.0414455	0.0414455	0.505665	0.0053266	0.0007589	0.964105	0.0011675	11.1368	839.369	431.997	27.3037	322.337	189.316	30.3154	54.8437	14.4634	79.5077	0.964338	5.12718	1.0905	1.68209

## Sheet: phi=3 p-menthane Data UQ
Temperature [K]	(1-methylethylidene)-cyclohexane	(1-methylethylidene)-cyclohexane+/-	1,3-butadiene	1,3-butadiene+/-	1-Butene	1-Butene+/-	1-Butyne	1-Butyne+/-	1-buten-3-yne	1-buten-3-yne+/-	2-Butene	2-Butene+/-	2-Butyne	2-Butyne+/-	3-methyl-1-butene	3-methyl-1-butene+/-	3-penten-1-yne	3-penten-1-yne+/-	4-methyl-cyclohexene	4-methyl-cyclohexene+/-	Acetylene	Acetylene+/-	CO	CO+/-	CO2	CO2+/-	Ethane	Ethane+/-	Ethene	Ethene+/-	Methane	Methane+/-	Propene	Propene+/-	Propyne	Propyne+/-	acetone	acetone+/-	allene	allene+/-	benzene	benzene+/-	formaldehyde	formaldehyde+/-	isoprene	isoprene+/-	p-cymene	p-cymene+/-	p-menthane
800	0.0018161	0.157514	0.015469	8.52199	0.0006153	0.265866	0.000475	0.254538	0.002335	0.903663	0.055466	1.25258	0.0095172	0.33616	0.0010507	0.232831	0.012492	0.63653	0.0015844	0.514476	0.0001831	0.434789	16.7822	67.2132	2.31704	77.2726	0.00014	7.23456	0.00498	27.6634	0.00627	16.0467	0.01429	17.6558	0.00771	16.6169	0.0007783	0.374175	0.002335	1.29532	0.000681	2.18937	0.00409	49.5349	0.006421	1.47963	1.99172	0.562884	233.111
820	0.0103127	0.157515	0.014739	8.52199	0.000181	0.265866	0.0002835	0.254538	0.0018972	0.903663	0.001708	1.25258	0.0021149	0.336159	0.000467	0.232831	0.012025	0.63653	0.0285199	0.514479	0.0339786	0.434789	26.9676	67.2152	10.6671	77.2727	0.00028	7.23456	0.01522	27.6634	0.02682	16.0467	0.12476	17.6558	0.01241	16.6169	0.0035024	0.374175	0.007394	1.29532	0.000389	2.18937	0.34557	49.5349	0.013193	1.47963	2.13217	0.56519	221.671
840	0.0096641	0.157515	0.015761	8.52199	0.0025877	0.265866	0.008888	0.254538	0.0030646	0.903663	0.00283	1.25258	0.003605	0.336159	0.0017512	0.232831	0.0008172	0.63653	0.042613	0.514484	0.0009276	0.434789	32.6834	67.2167	31.7828	77.2738	0.001155	7.23456	0.01694	27.6634	0.03488	16.0467	0.21815	17.6558	0.00291	16.6169	0.0019458	0.374175	0.045921	1.29533	0.000876	2.18937	0.53004	49.535	0.023233	1.47963	2.33029	0.568691	221.782
860	0.0100533	0.157515	0.024079	8.52199	0.0025244	0.265866	0.0001226	0.254538	0.0084642	0.903663	0.002706	1.25258	0.0009133	0.336159	0.0010507	0.232831	0.012959	0.636531	0.0745519	0.5145	0.00238	0.434789	26.3444	67.2151	69.5768	77.2781	0.00161	7.23456	0.02728	27.6634	0.05654	16.0467	0.36596	17.6558	0.0392	16.6169	0.0056428	0.374176	0.100014	1.29534	0.000584	2.18937	1.00287	49.535	0.020781	1.47963	2.58976	0.573709	224.577
880	0.0527312	0.157553	0.051807	8.52199	0.0062974	0.265866	0.0054477	0.254538	0.0059833	0.903663	0.00924	1.25258	0.0004326	0.336159	0.0011675	0.232831	0.012492	0.63653	0.120584	0.514539	0.0030146	0.434789	29.847	67.2159	73.3365	77.2787	0.003186	7.23456	0.05103	27.6634	0.11894	16.0467	0.57878	17.6558	0.05504	16.6169	0.0015566	0.374175	0.137763	1.29536	0.030744	2.18937	1.47161	49.535	0.035491	1.47963	2.30227	0.568178	214.497
900	0.0833451	0.157612	0.088437	8.52199	0.016024	0.265866	0.0006972	0.254538	0.0078805	0.903663	0.0201	1.25258	0.0016343	0.336159	0.0046699	0.232831	0.0012842	0.63653	0.254594	0.514759	0.0064686	0.434789	31.2437	67.2163	98.4305	77.2837	0.032787	7.23456	0.13784	27.6634	0.32869	16.0467	1.11079	17.6558	0.1111	16.6169	0.0007783	0.374175	0.061293	1.29533	0.030063	2.18937	2.85449	49.5353	0.055455	1.47963	2.44289	0.570809	211.225
920	0.16189	0.157887	0.233204	8.52201	0.038436	0.265866	0.0002069	0.254538	0.0124045	0.903663	0.046572	1.25258	0.0016343	0.336159	0.0337402	0.232842	0.0103906	0.63653	0.548215	0.515786	0.0024776	0.434789	42.2456	67.2198	115.306	77.2878	0.097574	7.23456	0.35933	27.6634	0.82097	16.0467	2.3099	17.6558	0.31967	16.6169	0.0628493	0.374199	0.069076	1.29533	0.05565	2.18937	6.1999	49.5367	0.121184	1.47965	2.44459	0.570842	206.731
940	0.300561	0.158796	0.57046	8.52208	0.0924074	0.265867	0.0001379	0.254538	0.0344407	0.903666	0.133057	1.25258	0.0003845	0.336159	0.0896624	0.232909	0.0443642	0.636537	1.08567	0.519594	0.0069446	0.434789	66.914	67.2317	138.629	77.2945	0.2909	7.23456	0.94639	27.6634	1.80783	16.0467	4.74395	17.6558	0.86123	16.6169	0.058374	0.374196	0.007783	1.29532	0.128131	2.18938	12.875	49.5425	0.329229	1.47979	2.37728	0.569564	196.066
960	0.537819	0.161584	1.4557	8.52255	0.189683	0.265869	0.0022373	0.254538	0.0776374	0.903678	0.351571	1.25258	0.0010575	0.336159	0.232328	0.233351	0.0744852	0.63655	1.90016	0.529999	0.0200161	0.434789	61.8858	67.2289	155.46	77.3002	0.767844	7.23456	2.21162	27.6634	3.58517	16.0467	9.11636	17.6558	2.09335	16.6169	0.133482	0.374282	0.02296	1.29533	0.287784	2.18945	25.1358	49.5636	0.745903	1.48047	2.31284	0.568371	187.33
980	0.843439	0.167347	3.14607	8.5246	0.339011	0.265875	0.0001992	0.254538	0.168409	0.903733	0.807166	1.25259	0.0010094	0.336159	0.503067	0.235259	0.167066	0.636628	2.98908	0.552094	0.0435107	0.434789	81.354	67.2411	184.773	77.3116	1.71317	7.23456	4.6305	27.6634	6.29871	16.0467	15.8716	17.6558	4.89427	16.6171	0.293621	0.374692	0.057207	1.29533	0.616916	2.18976	44.9118	49.6263	1.51516	1.48311	2.21915	0.566691	177.26
1000	1.20484	0.177001	7.722	8.53769	0.617826	0.265896	0.0134699	0.254538	0.565206	0.904456	1.81271	1.2526	0.0681104	0.336178	1.01968	0.242651	0.389938	0.637066	4.42483	0.593809	0.124259	0.43479	105.808	67.2613	201.43	77.3189	3.61771	7.23456	9.71484	27.6634	11.336	16.0467	28.11	17.6559	11.5203	16.6182	0.539959	0.375921	0.114802	1.29535	1.01454	2.19042	76.9229	49.8024	2.96306	1.49289	1.86902	0.560991	156.575
1020	1.42977	0.184365	14.5585	8.57765	0.991681	0.265943	0.0342035	0.254539	0.947556	0.905891	3.58816	1.25266	0.0113437	0.33616	1.71223	0.259568	0.77474	0.638644	5.26642	0.623887	0.282948	0.434792	124.072	67.2798	244.513	77.3408	7.30651	7.23457	19.2522	27.6634	18.598	16.0467	45.8499	17.656	24.5245	16.6228	0.908688	0.379098	0.366005	1.29556	1.82973	2.1928	126.66	50.2569	5.11881	1.51887	1.55368	0.556654	129.497
1040	1.34409	0.181448	28.8613	8.7387	1.52173	0.266048	0.0925731	0.254548	1.65957	0.91048	6.47727	1.25284	0.281093	0.33647	2.49467	0.286631	1.45188	0.643923	5.10314	0.617763	0.58823	0.434802	128.821	67.2851	269.607	77.3555	13.9319	7.23459	36.8573	27.6635	29.8054	16.0467	70.9152	17.6562	47.6795	16.6392	1.48095	0.387113	0.785714	1.29639	3.5183	2.20203	197.584	51.274	8.19536	1.57826	1.09965	0.551774	96.9884
1060	0.927887	0.169342	45.9698	9.06168	1.93046	0.266158	0.254986	0.25461	3.36847	0.931429	9.87899	1.25319	0.62328	0.337683	2.467	0.285554	2.40653	0.656641	3.35209	0.561377	1.05018	0.434831	154.048	67.3165	252.863	77.3456	23.587	7.23466	64.2879	27.6636	43.9275	16.0468	96.5008	17.6564	77.505	16.6758	1.95864	0.396528	1.96643	1.30201	6.08646	2.22703	257.073	52.445	10.9811	1.65251	0.602303	0.548318	60.9207
1080	0.479964	0.160764	62.8997	9.50742	2.1048	0.266213	0.541272	0.254864	4.61111	0.955033	12.8685	1.25361	1.21359	0.3419	1.53127	0.25444	3.53268	0.679127	1.42791	0.523299	1.65054	0.434892	189.59	67.3702	270.985	77.3564	35.6869	7.23478	104.956	27.6641	62.8453	16.0468	118.647	17.6568	108.193	16.7315	2.51728	0.410443	3.61257	1.31775	9.41787	2.27852	332.763	54.3228	12.4321	1.69805	0.249607	0.547087	30.2676
1100	0.330462	0.159062	68.894	9.6922	1.87128	0.266141	1.07036	0.255811	5.53677	0.976868	12.48	1.25355	1.96323	0.350984	0.491275	0.235147	3.91724	0.688534	0.314386	0.514907	2.46463	0.435018	232.716	67.4502	246.065	77.3417	45.6908	7.23493	148.409	27.6647	80.7302	16.0469	122.737	17.6568	120.282	16.7584	3.25902	0.433248	5.78331	1.35206	13.095	2.35868	351.336	54.8455	11.0285	1.65393	0.0461155	0.54684	10.221
1120	0.159426	0.157875	62.4552	9.49425	1.53506	0.266051	1.38796	0.256675	5.92759	0.987113	9.46593	1.25314	2.50393	0.359962	0.477849	0.235023	4.46059	0.703222	0.0689647	0.514497	2.9969	0.435128	315.381	67.6488	300.101	77.3753	50.093	7.235	174.596	27.6652	93.6947	16.047	115.458	17.6567	122.85	16.7645	2.95625	0.423383	7.80772	1.397	13.9698	2.38111	326.398	54.1491	8.65184	1.58916	0.0723837	0.546852	2.91385
1140	0.137374	0.157782	52.8274	9.22803	1.17998	0.265975	1.96673	0.258811	5.3904	0.973185	4.92845	1.25273	2.95763	0.368947	0.371959	0.234161	4.37968	0.700934	0.0030855	0.514476	3.59867	0.435278	380.727	67.8477	305.718	77.3792	52.8624	7.23505	200.796	27.6658	107.387	16.0471	101.608	17.6565	111.49	16.7385	2.58247	0.412257	10.0647	1.4604	15.5055	2.42342	287.926	53.1601	6.42347	1.54097	0.0244587	0.546833	0.67404
1160	0.122066	0.157726	40.6775	8.94734	0.797239	0.265916	2.34209	0.260577	5.90555	0.98652	1.79316	1.2526	2.96931	0.369195	0.326894	0.233859	4.12331	0.693916	0.0002502	0.514476	3.65048	0.435292	429.848	68.0212	339.403	77.404	52.592	7.23505	221.263	27.6664	118.332	16.0471	82.7212	17.6563	95.5696	16.7064	1.79052	0.392943	12.2058	1.53196	16.1532	2.44235	234.402	51.9658	4.4195	1.50898	0.023875	0.546833	0.36069
1180	0.083864	0.157614	31.6174	8.78143	0.465973	0.265883	2.65898	0.262296	6.13423	0.992766	0.706194	1.25258	2.74888	0.364655	0.253343	0.233449	3.77691	0.685004	0.0022516	0.514476	3.24853	0.435187	488.275	68.2544	352.474	77.4143	48.846	7.23498	233.082	27.6667	127.333	16.0472	62.9112	17.6561	78.7566	16.6777	0.893706	0.378938	11.9501	1.52288	16.2969	2.44663	178.511	50.9589	2.80148	1.49149	0.012025	0.546831	0.31306
1200	0.0380728	0.157534	25.306	8.68908	0.254177	0.265871	2.98193	0.264258	7.07332	1.02043	0.330694	1.25258	2.28566	0.356104	0.208512	0.23325	3.85595	0.686978	0.0010841	0.514476	3.05116	0.435141	563.075	68.5948	393.372	77.4491	42.6915	7.23488	230.712	27.6666	135.379	16.0473	47.0172	17.656	65.6193	16.6591	0.194191	0.374402	12.8357	1.5549	16.9026	2.46502	135.677	50.3624	1.7992	1.48453	0.0125504	0.546832	0.29508
[truncated: 3 more columns]

## Sheet: phi=3 p-menthane Data
Temperature [K]	(1-methylethylidene)-cyclohexane	1,3-butadiene	1-Butene	1-Butyne	1-buten-3-yne	2-Butene	2-Butyne	3-methyl-1-butene	3-penten-1-yne	4-methyl-cyclohexene	Acetylene	CO	CO2	Ethane	Ethene	Methane	Propene	Propyne	acetone	allene	benzene	formaldehyde	isoprene	p-cymene	p-menthane	toluene
800	0.0018161	0.015469	0.0006153	0.000475	0.002335	0.055466	0.0095172	0.0010507	0.012492	0.0015844	0.0001831	16.7822	2.31704	0.00014	0.00498	0.00627	0.01429	0.00771	0.0007783	0.002335	0.000681	0.00409	0.006421	1.99172	233.111	0.0009173
820	0.0103127	0.014739	0.000181	0.0002835	0.0018972	0.001708	0.0021149	0.000467	0.012025	0.0285199	0.0339786	26.9676	10.6671	0.00028	0.01522	0.02682	0.12476	0.01241	0.0035024	0.007394	0.000389	0.34557	0.013193	2.13217	221.671	0.0228492
840	0.0096641	0.015761	0.0025877	0.008888	0.0030646	0.00283	0.003605	0.0017512	0.0008172	0.042613	0.0009276	32.6834	31.7828	0.001155	0.01694	0.03488	0.21815	0.00291	0.0019458	0.045921	0.000876	0.53004	0.023233	2.33029	221.782	0.0400279
860	0.0100533	0.024079	0.0025244	0.0001226	0.0084642	0.002706	0.0009133	0.0010507	0.012959	0.0745519	0.00238	26.3444	69.5768	0.00161	0.02728	0.05654	0.36596	0.0392	0.0056428	0.100014	0.000584	1.00287	0.020781	2.58976	224.577	0.0854762
880	0.0527312	0.051807	0.0062974	0.0054477	0.0059833	0.00924	0.0004326	0.0011675	0.012492	0.120584	0.0030146	29.847	73.3365	0.003186	0.05103	0.11894	0.57878	0.05504	0.0015566	0.137763	0.030744	1.47161	0.035491	2.30227	214.497	0.0984853
900	0.0833451	0.088437	0.016024	0.0006972	0.0078805	0.0201	0.0016343	0.0046699	0.0012842	0.254594	0.0064686	31.2437	98.4305	0.032787	0.13784	0.32869	1.11079	0.1111	0.0007783	0.061293	0.030063	2.85449	0.055455	2.44289	211.225	0.149354
920	0.16189	0.233204	0.038436	0.0002069	0.0124045	0.046572	0.0016343	0.0337402	0.0103906	0.548215	0.0024776	42.2456	115.306	0.097574	0.35933	0.82097	2.3099	0.31967	0.0628493	0.069076	0.05565	6.1999	0.121184	2.44459	206.731	0.250675
940	0.300561	0.57046	0.0924074	0.0001379	0.0344407	0.133057	0.0003845	0.0896624	0.0443642	1.08567	0.0069446	66.914	138.629	0.2909	0.94639	1.80783	4.74395	0.86123	0.058374	0.007783	0.128131	12.875	0.329229	2.37728	196.066	0.390939
960	0.537819	1.4557	0.189683	0.0022373	0.0776374	0.351571	0.0010575	0.232328	0.0744852	1.90016	0.0200161	61.8858	155.46	0.767844	2.21162	3.58517	9.11636	2.09335	0.133482	0.02296	0.287784	25.1358	0.745903	2.31284	187.33	0.647534
980	0.843439	3.14607	0.339011	0.0001992	0.168409	0.807166	0.0010094	0.503067	0.167066	2.98908	0.0435107	81.354	184.773	1.71317	4.6305	6.29871	15.8716	4.89427	0.293621	0.057207	0.616916	44.9118	1.51516	2.21915	177.26	1.19041
1000	1.20484	7.722	0.617826	0.0134699	0.565206	1.81271	0.0681104	1.01968	0.389938	4.42483	0.124259	105.808	201.43	3.61771	9.71484	11.336	28.11	11.5203	0.539959	0.114802	1.01454	76.9229	2.96306	1.86902	156.575	1.5796
1020	1.42977	14.5585	0.991681	0.0342035	0.947556	3.58816	0.0113437	1.71223	0.77474	5.26642	0.282948	124.072	244.513	7.30651	19.2522	18.598	45.8499	24.5245	0.908688	0.366005	1.82973	126.66	5.11881	1.55368	129.497	2.13991
1040	1.34409	28.8613	1.52173	0.0925731	1.65957	6.47727	0.281093	2.49467	1.45188	5.10314	0.58823	128.821	269.607	13.9319	36.8573	29.8054	70.9152	47.6795	1.48095	0.785714	3.5183	197.584	8.19536	1.09965	96.9884	2.64643
1060	0.927887	45.9698	1.93046	0.254986	3.36847	9.87899	0.62328	2.467	2.40653	3.35209	1.05018	154.048	252.863	23.587	64.2879	43.9275	96.5008	77.505	1.95864	1.96643	6.08646	257.073	10.9811	0.602303	60.9207	3.00251
1080	0.479964	62.8997	2.1048	0.541272	4.61111	12.8685	1.21359	1.53127	3.53268	1.42791	1.65054	189.59	270.985	35.6869	104.956	62.8453	118.647	108.193	2.51728	3.61257	9.41787	332.763	12.4321	0.249607	30.2676	3.35292
1100	0.330462	68.894	1.87128	1.07036	5.53677	12.48	1.96323	0.491275	3.91724	0.314386	2.46463	232.716	246.065	45.6908	148.409	80.7302	122.737	120.282	3.25902	5.78331	13.095	351.336	11.0285	0.0461155	10.221	3.35909
1120	0.159426	62.4552	1.53506	1.38796	5.92759	9.46593	2.50393	0.477849	4.46059	0.0689647	2.9969	315.381	300.101	50.093	174.596	93.6947	115.458	122.85	2.95625	7.80772	13.9698	326.398	8.65184	0.0723837	2.91385	3.04979
1140	0.137374	52.8274	1.17998	1.96673	5.3904	4.92845	2.95763	0.371959	4.37968	0.0030855	3.59867	380.727	305.718	52.8624	200.796	107.387	101.608	111.49	2.58247	10.0647	15.5055	287.926	6.42347	0.0244587	0.67404	2.89368
1160	0.122066	40.6775	0.797239	2.34209	5.90555	1.79316	2.96931	0.326894	4.12331	0.0002502	3.65048	429.848	339.403	52.592	221.263	118.332	82.7212	95.5696	1.79052	12.2058	16.1532	234.402	4.4195	0.023875	0.36069	2.67345
1180	0.083864	31.6174	0.465973	2.65898	6.13423	0.706194	2.74888	0.253343	3.77691	0.0022516	3.24853	488.275	352.474	48.846	233.082	127.333	62.9112	78.7566	0.893706	11.9501	16.2969	178.511	2.80148	0.012025	0.31306	2.43586
1200	0.0380728	25.306	0.254177	2.98193	7.07332	0.330694	2.28566	0.208512	3.85595	0.0010841	3.05116	563.075	393.372	42.6915	230.712	135.379	47.0172	65.6193	0.194191	12.8357	16.9026	135.677	1.7992	0.0125504	0.29508	2.47114
