# Supplementary material for: Flow Reactor Study of the Soot Precursors of Novel Cycloalkanes as Synthetic Jet Fuel Compounds: Octahydroindene, p‑Menthane, and 1,4-Dimethylcyclooctane
Source: Energy Fuels. 2025 Oct 30;39(45):22048–60. doi: 10.1021/acs.energyfuels.5c03795 (PMC12621198; doi:10.1021/acs.energyfuels.5c03795)
Supplement: Supplementary file 4 [file ef5c03795_si_004.xlsx]

## Sheet: phi=1 DMCO
Temperature [K]	1,3-butadiene	1,3-pentadiene	1,4-dimethyl-cyclooctane	1-Butene	1-Butyne	1-Hexene	1-Pentene	1-ethyl-1,3-dimethyl-cyclohexane	1-ethyl-1,4-dimethyl-cyclohexane	2-Butyne	3-methyl-nonane	Acetylene	Butane	CO	CO2	Ethane	Ethene	Hexane	Methane	Pentane	Propane	Propene	Propyne	acetone	benzene	iso-Butylene	isoprene	methyl-cyclopentane
800	0.090667	0.0482629	145.931	0.0065917	0.00658754	0.00596548	0.0119195	2.04765	2.04454	0.009662	1.77211	1.02484	0.514224	236.223	1853.15	0.000314	1.42426	0.0553385	0.15852	0.071598	0.00014337	0.921601	0.140607	6.43924	0.134022	0.0267964	0.0574298	0.716406
820	0.168954	0.157636	144.116	0.0147333	0.00520963	0.0190999	0.0029452	2.06785	2.06785	0.02145	1.78236	0.911044	0.433287	254.838	1991.23	0.023048	1.79828	0.151053	0.36228	0.0657	6.691e-05	1.07386	0.295653	5.59543	0.167656	0.0622965	0.157636	0.665319
840	0.318165	0.341127	127.398	0.0415669	0.00755408	0.0583559	0.0105264	1.72285	1.72285	1.1703	1.52536	1.13842	0.541722	301.448	2441.24	0.075305	4.6101	0.490008	1.29682	0.065887	0.00045279	2.582	0.925305	5.08261	0.165364	0.198773	0.341127	0.635515
860	1.03996	1.05574	107.698	0.103332	0.0499568	0.173685	0.0273518	1.85901	1.85901	3.05201	1.64741	1.07852	0.519776	318.784	2473.1	0.264645	9.52446	1.27686	3.09355	0.062123	0.00010585	5.76931	2.41711	5.16493	0.254816	0.517394	1.05574	0.635946
880	1.5985	1.4622	84.4244	0.106093	0.00647806	0.167131	0.0254578	1.29229	1.20158	2.95982	1.17429	1.09962	0.532639	236.383	2481.66	0.310771	9.23373	1.23612	2.55788	0.048402	0.00037716	5.68518	2.34659	7.04349	0.224994	0.534471	1.4622	1.22588
900	2.33355	2.09397	68.0691	0.231617	0.00986653	0.348292	0.0526132	0.939436	0.939436	6.08152	0.91208	1.27331	0.603276	285.071	2597.86	0.880504	20.2686	2.54614	5.80076	1.91841	0.00134652	12.0677	5.3039	4.67757	0.16846	1.18988	2.09397	0.680608
920	4.35078	3.54287	61.6825	0.387086	0.0193445	0.501884	0.0836192	0.89257	0.89257	9.30156	0.870541	1.44404	0.0613911	315.976	2849.57	1.75318	33.7301	3.89426	9.72782	3.27942	0.00485793	19.3417	9.08034	4.51851	0.25019	2.03346	3.54287	0.659403
940	6.81751	4.80245	56.6692	0.641614	0.0432121	0.717102	0.134471	0.832644	0.832644	14.0745	0.836409	1.79263	0.117814	387.721	3419.35	3.33319	58.1183	5.89403	18.6106	5.85811	0.00435484	21.3225	16.1943	5.20194	0.602689	3.6155	4.80245	0.760714
960	6.98583	2.83503	45.4989	0.479855	0.0458976	0.243981	0.152219	1.90292	1.90431	7.58984	1.31609	0.824838	0.112333	443.548	4180.61	4.16344	86.2968	3.18465	24.1833	5.16721	0.0416619	34.9016	14.254	10.3421	3.75005	2.38497	5.3594	2.54236
980	6.47188	2.74068	38.1978	0.302626	0.0531178	0.168015	0.0720587	0.911084	0.911084	5.72129	0.701422	1.21481	0.140878	696.356	4184.7	7.05238	123.314	2.39532	39.0838	4.29502	0.00135506	50.1033	11.8642	6.81556	1.52323	2.34822	6.1065	1.18761
1000	21.3324	7.49929	36.6781	1.72012	0.549328	0.441166	0.482318	0.879763	0.879763	27.5172	0.625686	4.177	0.705045	911.487	3591.69	11.0301	179.044	11.5468	76.6161	24.645	0.392211	83.6617	67.7103	6.52053	3.69138	12.6564	7.49929	1.4314
1020	14.624	4.2343	17.5168	0.818029	0.401992	0.0855922	0.154854	0.430102	0.430102	10.9326	0.299595	4.60406	0.414782	894.042	2690.39	13.5135	146.697	4.57713	109.644	12.3189	0.254966	42.3875	33.8954	6.27836	2.67533	5.88949	5.91721	1.14913
1040	30.5212	8.51237	16.8794	0.582155	0.47573	0.0175064	0.0817318	0.316571	0.316571	5.94996	0.238894	6.51432	0.388206	1048.93	2619.41	19.1382	204.554	2.50169	139.898	9.97682	0.329319	33.4202	27.4772	6.86683	4.83245	3.83117	4.22094	1.21146
1060	12.2431	2.31199	7.52899	0.544823	0.617781	0.00814857	0.076761	0.122998	0.142628	5.69515	0.101529	9.85854	0.424438	1470.26	2424.51	21.0219	261.01	2.38438	167.08	11.9274	0.0147436	37.1916	32.8389	7.02805	4.63187	3.58657	2.31199	1.00855
1080	3.99561	0.601157	1.03658	0.0214897	0.0538211	0.011946	0.00056668	0.015929	0.0092779	0.006578	0.0094806	7.56764	3.67404	1800.61	2408.67	8.70007	140.948	0.0026454	188.738	0.388921	0.133367	2.28097	1.08406	6.99824	2.79005	0.115031	0.601157	0.706503
1100	4.50276	0.592052	0.86216	0.153487	0.439488	0.0356124	0.0126933	0.0140928	0.0072879	1.50009	0.0101882	6.92333	0.203809	2221.69	2883.51	11.0131	159.639	0.628041	226.609	5.39543	0.311972	14.5315	14.8923	6.12722	3.76711	0.43541	0.592052	0.732476

## Sheet: phi=1 DMCO Data UQ
# GC-MS data of 1,4-dimethyl-cyclooctane
# Temperature	+-	1_3_butadiene	1_3_butadiene+-	1_3_pentadiene	1_3_pentadiene+-	1_4_dimethyl_cyclooctane	1_4_dimethyl_cyclooctane+-	1_Butene	1_Butene+-	1_Butyne	1_Butyne+-	1_Hexene	1_Hexene+-	1_Pentene	1_Pentene+-	1_ethyl_1_3_dimethyl_cyclohexane	1_ethyl_1_3_dimethyl_cyclohexane+-	1_ethyl_1_4_dimethyl_cyclohexane	1_ethyl_1_4_dimethyl_cyclohexane+-	2_Butyne	2_Butyne+-	3_methyl_nonane	3_methyl_nonane+-	Acetylene	Acetylene+-	Butane	Butane+-	CO	CO+-	CO2	CO2+-	Ethane	Ethane+-	Ethene	Ethene+-	Hexane	Hexane+-	Methane	Methane+-	Pentane	Pentane+-	Propane	Propane+-	Propene	Propene+-	Propyne	Propyne+-	acetone	acetone+-
800	6	0.090667	2.20115	0.0482629	0.803084	145.931	18.2459	0.0065917	0.11541	0.00658754	0.0522259	0.00596548	0.0563153	0.0119195	0.0259145	2.04765	0.307472	2.04454	0.305861	0.009662	1.90469	1.77211	0.261677	1.02484	0.964641	0.514224	0.176023	236.223	221.811	1853.15	845.981	0.000314	1.91763	1.42426	27.004	0.0553385	0.801834	0.15852	19.0024	0.071598	1.60283	0.00014337	0.0279619	0.921601	6.88579	0.140607	4.5135	6.43924	1.89266
820	6	0.168954	2.20115	0.157636	0.80309	144.116	18.24	0.0147333	0.11541	0.00520963	0.0522258	0.0190999	0.0563156	0.0029452	0.0259145	2.06785	0.307528	2.06785	0.305926	0.02145	1.90469	1.78236	0.261706	0.911044	0.964639	0.433287	0.176021	254.838	221.831	1991.23	846.063	0.023048	1.91763	1.79828	27.004	0.151053	0.801835	0.36228	19.0024	0.0657	1.60283	6.691e-05	0.0279619	1.07386	6.88579	0.295653	4.51351	5.59543	1.89156
840	6	0.318165	2.20116	0.341127	0.803113	127.398	18.1886	0.0415669	0.11541	0.00755408	0.052226	0.0583559	0.0563179	0.0105264	0.0259145	1.72285	0.306649	1.72285	0.305042	1.1703	1.90478	1.52536	0.261035	1.13842	0.964643	0.541722	0.176023	301.448	221.888	2441.24	846.371	0.075305	1.91763	4.6101	27.004	0.490008	0.801838	1.29682	19.0024	0.065887	1.60283	0.00045279	0.0279619	2.582	6.8858	0.925305	4.51351	5.08261	1.89096
860	6	1.03996	2.20125	1.05574	0.80337	107.698	18.136	0.103332	0.11541	0.0499568	0.0522445	0.173685	0.0563383	0.0273518	0.0259147	1.85901	0.306977	1.85901	0.305372	3.05201	1.90528	1.64741	0.261341	1.07852	0.964642	0.519776	0.176023	318.784	221.912	2473.1	846.395	0.264645	1.91763	9.52446	27.004	1.27686	0.80186	3.09355	19.0024	0.062123	1.60283	0.00010585	0.0279619	5.76931	6.88581	2.41711	4.51353	5.16493	1.89105
880	6	1.5985	2.20139	1.4622	0.803633	84.4244	18.085	0.106093	0.11541	0.00647806	0.0522259	0.167131	0.0563366	0.0254578	0.0259147	1.29229	0.305774	1.20158	0.304009	2.95982	1.90524	1.17429	0.260285	1.09962	0.964642	0.532639	0.176023	236.383	221.811	2481.66	846.402	0.310771	1.91763	9.23373	27.004	1.23612	0.801859	2.55788	19.0024	0.048402	1.60283	0.00037716	0.0279619	5.68518	6.88581	2.34659	4.51352	7.04349	1.89355
900	6	2.33355	2.20166	2.09397	0.804209	68.0691	18.0565	0.231617	0.11541	0.00986653	0.0522263	0.348292	0.0564078	0.0526132	0.0259151	0.939436	0.305243	0.939436	0.303628	6.08152	1.90702	0.91208	0.259851	1.27331	0.964646	0.603276	0.176024	285.071	221.867	2597.86	846.493	0.880504	1.91763	20.2686	27.004	2.54614	0.801937	5.80076	19.0024	1.91841	1.60284	0.00134652	0.0279619	12.0677	6.88584	5.3039	4.51361	4.67757	1.89053
920	6	4.35078	2.20293	3.54287	0.806302	61.6825	18.0471	0.387086	0.11541	0.0193445	0.0522284	0.501884	0.0565072	0.0836192	0.0259161	0.89257	0.305185	0.89257	0.30357	9.30156	1.91013	0.870541	0.259792	1.44404	0.96465	0.0613911	0.176019	315.976	221.908	2849.57	846.705	1.75318	1.91763	33.7301	27.004	3.89426	0.802075	9.72782	19.0024	3.27942	1.60286	0.00485793	0.0279619	19.3417	6.88592	9.08034	4.51382	4.51851	1.89037
940	6	6.81751	2.20551	4.80245	0.808987	56.6692	18.0403	0.641614	0.115411	0.0432121	0.0522397	0.717102	0.0567064	0.134471	0.0259186	0.832644	0.305115	0.832644	0.3035	14.0745	1.91713	0.836409	0.259746	1.79263	0.96466	0.117814	0.176019	387.721	222.019	3419.35	847.256	3.33319	1.91765	58.1183	27.004	5.89403	0.802385	18.6106	19.0025	5.85811	1.60291	0.00435484	0.0279619	21.3225	6.88595	16.1943	4.51451	5.20194	1.89109
960	6	6.98583	2.20572	2.83503	0.805146	45.4989	18.0272	0.479855	0.115411	0.0458976	0.0522415	0.243981	0.0563607	0.152219	0.0259197	1.90292	0.307088	1.90431	0.305487	7.58984	1.90832	1.31609	0.260565	0.824838	0.964637	0.112333	0.176019	443.548	222.121	4180.61	848.149	4.16344	1.91766	86.2968	27.004	3.18465	0.801995	24.1833	19.0026	5.16721	1.60289	0.0416619	0.0279621	34.9016	6.88622	14.254	4.51428	10.3421	1.89979
980	6	6.47188	2.20507	2.74068	0.805011	38.1978	18.0202	0.302626	0.11541	0.0531178	0.0522469	0.168015	0.0563368	0.0720587	0.0259157	0.911084	0.305207	0.911084	0.303593	5.72129	1.90675	0.701422	0.259581	1.21481	0.964644	0.140878	0.176019	696.356	222.753	4184.7	848.154	7.05238	1.91771	123.314	27.004	2.39532	0.801925	39.0838	19.0029	4.29502	1.60288	0.00135506	0.0279619	50.1033	6.88667	11.8642	4.51404	6.81556	1.89321
1000	6	21.3324	2.2434	7.49929	0.817405	36.6781	18.0189	1.72012	0.115413	0.549328	0.0544615	0.441166	0.0564636	0.482318	0.0259669	0.879763	0.305169	0.879763	0.303555	27.5172	1.95181	0.625686	0.259501	4.177	0.964791	0.705045	0.176026	911.487	223.51	3591.69	847.443	11.0301	1.91783	179.044	27.004	11.5468	0.80395	76.6161	19.0045	24.645	1.60426	0.392211	0.0279785	83.6617	6.88824	67.7103	4.531	6.52053	1.89278
1020	6	14.624	2.22111	4.2343	0.807677	17.5168	18.007	0.818029	0.115411	0.401992	0.0534346	0.0855922	0.0563209	0.154854	0.0259199	0.430102	0.304771	0.430102	0.303154	10.9326	1.91221	0.299595	0.259261	4.60406	0.964825	0.414782	0.176021	894.042	223.441	2690.39	846.568	13.5135	1.91793	146.697	27.004	4.57713	0.802167	109.644	19.0068	12.3189	1.60319	0.254966	0.0279689	42.3875	6.88642	33.8954	4.51789	6.27836	1.89244
1040	6	30.5212	2.2868	8.51237	0.821489	16.8794	18.0068	0.582155	0.115411	0.47573	0.0539112	0.0175064	0.0563155	0.0817318	0.025916	0.316571	0.304713	0.316571	0.303096	5.94996	1.90692	0.238894	0.259235	6.51432	0.96502	0.388206	0.176021	1048.93	224.097	2619.41	846.51	19.1382	1.91823	204.554	27.004	2.50169	0.801934	139.898	19.0096	9.97682	1.60307	0.329319	0.0279736	33.4202	6.88618	27.4772	4.51639	6.86683	1.89328
1060	6	12.2431	2.21516	2.31199	0.804456	7.52899	18.0042	0.544823	0.115411	0.617781	0.0550382	0.00814857	0.0563153	0.076761	0.0259158	0.122998	0.304656	0.142628	0.303042	5.69515	1.90673	0.101529	0.259198	9.85854	0.965521	0.424438	0.176021	1470.26	226.397	2424.51	846.358	21.0219	1.91836	261.01	27.004	2.38438	0.801924	167.08	19.0127	11.9274	1.60317	0.0147436	0.0279619	37.1916	6.88628	32.8389	4.51762	7.02805	1.89353
1080	6	3.99561	2.20265	0.601157	0.803176	1.03658	18.0035	0.0214897	0.11541	0.0538211	0.0522475	0.011946	0.0563154	0.00056668	0.0259145	0.015929	0.304646	0.0092779	0.303028	0.006578	1.90469	0.0094806	0.25919	7.56764	0.965155	3.67404	0.176231	1800.61	228.714	2408.67	846.346	8.70007	1.91775	140.948	27.004	0.0026454	0.801834	188.738	19.0155	0.388921	1.60283	0.133367	0.0279638	2.28097	6.88579	1.08406	4.51351	6.99824	1.89348
1100	6	4.50276	2.20305	0.592052	0.803174	0.86216	18.0035	0.153487	0.11541	0.439488	0.0536675	0.0356124	0.0563162	0.0126933	0.0259145	0.0140928	0.304646	0.0072879	0.303028	1.50009	1.90483	0.0101882	0.25919	6.92333	0.96507	0.203809	0.176019	2221.69	232.299	2883.51	846.735	11.0131	1.91783	159.639	27.004	0.628041	0.80184	226.609	19.0213	5.39543	1.6029	0.311972	0.0279724	14.5315	6.88587	14.8923	4.51435	6.12722	1.89223
[truncated: 8 more columns]

## Sheet: phi=1 OHI
Temperature [K]	1-methyl-1,4-cyclohexadiene	1,3,5-hexatriene	1,3-butadiene	1,3-cyclohexadiene	2-methylbutane	2-propenal	3-methyl-3-penten-1-yne	3-penten-1-yne	Butane	CO	CO2	Ethane	Ethene	Methane	Propane	Propene	Propyne	benzaldehyde	benzene	cyclohexene	cyclopentene	formaldehyde	indane	octahydro-1H-indene	toluene
800	0.0046881	0.0107286	0.070472	0.131548	1.47642	1.29374	0.289742	0.03349	0.050802	84.9223	701.212	0.003036	0.13397	0.00471	0.00091179	0.037283	0.006818	0.213069	0.104761	0.0139542	0.0111914	0.10392	0.387771	260.921	0.330693
820	0.0058301	0.0096768	0.0650025	0.0898956	0.971125	0.881706	0.205035	0.0236449	0.083926	89.8918	888.347	0.006333	0.28428	0.04714	0.00089239	0.069335	0.023163	0.193535	0.122292	0.0142346	0.0149779	0.107706	0.456303	242.723	0.237892
840	0.0098571	0.0152163	0.0783607	0.135264	1.26951	1.05855	0.281748	0.0404741	0.138582	111.168	1018.99	0.007161	1.02283	0.1957	0.00190118	0.208102	0.084401	0.21385	0.13835	0.0302924	0.0379497	0.257486	0.416241	196.908	0.299078
860	0.209583	0.0713135	0.223302	0.289181	1.22693	1.14831	0.353272	0.150284	0.261932	107.259	1204.61	0.045351	5.852	1.05533	0.00115429	1.10196	0.536587	0.29427	0.285184	0.178669	0.116878	1.38167	0.449104	187.022	0.449939
880	1.09954	0.398921	0.851239	0.867472	1.18856	1.14929	0.589861	0.704804	0.540547	164.668	1365.79	0.349983	27.0836	4.29851	0.0301667	4.74235	2.84157	0.544242	1.0643	0.726458	0.494356	4.87961	0.530725	156.76	0.824688
900	3.46855	1.33785	4.11683	3.01494	1.16634	1.04691	2.13015	3.07897	1.15781	202.638	1520.28	1.64152	82.0345	11.9504	0.134664	13.218	9.62897	1.12996	4.63594	2.44036	1.6501	21.4391	0.603512	112.024	2.1031
920	3.88284	1.58187	6.22415	3.71959	1.16634	1.79581	2.44422	4.33342	2.15256	307.491	1713.07	3.25284	137.805	20.8243	0.262402	20.4745	17.2079	1.69061	8.4368	2.77113	2.46631	28.5553	0.621182	70.7739	2.86498
940	3.39991	1.63755	8.33326	3.65438	1.14404	2.39647	2.68095	5.46871	3.20085	406.053	1863.05	4.96161	186.496	30.2299	0.364435	25.203	23.892	2.01793	13.3103	2.63236	2.61239	34.2645	0.621276	47.2459	3.7065
960	2.41318	1.51532	9.79277	2.86853	1.05763	2.83206	2.32151	6.17267	4.29118	536.504	1964.95	6.79479	228.918	40.7968	0.443993	27.836	29.2155	2.08279	18.6976	2.06038	2.41919	37.0679	0.548209	30.0306	4.32641
980	1.18465	1.14333	11.7427	1.8524	0.948406	3.77113	1.81762	7.14044	6.47226	804.911	1836.29	9.35131	284.329	57.2458	0.553331	29.4474	31.5431	2.36744	29.3852	1.12959	1.83446	44.5316	0.435875	17.7742	5.14455
1000	0.12682	0.381881	6.4099	0.205947	1.36484	3.13443	0.619452	3.71587	9.53361	1323.14	1555.19	11.5977	328	80.2517	0.657779	24.6233	22.2671	2.6227	30.8299	0.178389	0.589104	33.864	0.582008	8.76826	4.11298
1020	0.0129825	0.0754506	3.03619	0.197532	1.4192	1.86649	0.144871	1.83093	10.9682	1775.55	1483.62	11.9175	316.468	99.6335	0.667217	14.6233	11.0053	2.60455	31.9857	0.0267163	0.157184	23.0795	0.281888	5.45498	2.97984
1040	0.0018632	0.0426338	0.857129	0.136036	1.41836	0.629971	0.026576	0.525826	10.21	2258.71	1431.45	10.2168	256.23	113.715	0.577677	5.59958	3.3973	2.27169	24.8425	0.0108688	0.0101816	9.66876	0.150153	4.30709	1.5463
1060	0.0016829	0.0425637	0.203633	0.058902	1.34313	0.0775543	0.278803	0.161223	6.7438	2633.81	1481.59	6.04115	134.38	104.116	0.268755	1.14889	0.778832	1.43739	14.1302	0.0065213	0.0039548	2.77597	0.029077	3.36938	0.677313
1080	0.0016829	0.0038567	0.0454387	0.0051189	0.103667	0.26015	0.0030152	0.0393802	2.67988	2892.38	1444.44	2.63665	39.8257	79.6798	0.0585777	0.235616	0.071027	0.059503	3.23793	0.0011219	0.000589	0.459856	0.0055162	0.09705	0.0257846
1100	0.0007212	0.0010518	0.0126219	0.758223	0.0955054	0.269827	0.0004908	0.0198584	0.746997	2783.44	1790.78	0.799921	7.33958	39.3577	0.0092731	0.043421	0.016652	0.0335381	0.754717	0.0008415	0.0013463	0.071524	0.0047683	0.09995	0.0012021

## Sheet: phi=1 OHI Data UQ
# GC-MS data of octahydro-1H-indene
# Temperature	+-	_1_methyl_1_4_cyclohexadiene	_1_methyl_1_4_cyclohexadiene+-	1_3_5_hexatriene	1_3_5_hexatriene+-	1_3_butadiene	1_3_butadiene+-	1_3_cyclohexadiene	1_3_cyclohexadiene+-	2_methylbutane	2_methylbutane+-	2_propenal	2_propenal+-	3_methyl_3_penten_1_yne	3_methyl_3_penten_1_yne+-	3_penten_1_yne	3_penten_1_yne+-	Butane	Butane+-	CO	CO+-	CO2	CO2+-	Ethane	Ethane+-	Ethene	Ethene+-	Methane	Methane+-	Propane	Propane+-	Propene	Propene+-	Propyne	Propyne+-	benzaldehyde	benzaldehyde+-	benzene	benzene+-	cyclohexene	cyclohexene+-	cyclopentene	cyclopentene+-	formaldehyde	formaldehyde+-	indane	indane+-	octahydro_1H_indene	octahydro_1H_indene+-
800	6	0.0046881	0.296707	0.0107286	0.155048	0.070472	0.976183	0.131548	0.337228	1.47642	0.326879	1.29374	0.443512	0.289742	0.266077	0.03349	0.627	0.050802	1.11062	84.9223	154.529	701.212	145.447	0.003036	1.30544	0.13397	38.1788	0.00471	12.8138	0.00091179	0.0756212	0.037283	3.16147	0.006818	2.85968	0.213069	0.370845	0.104761	3.41178	0.0139542	0.22916	0.0111914	0.232878	0.10392	4.54703	0.387771	0.115088	260.921	25.7565
820	6	0.0058301	0.296707	0.0096768	0.155048	0.0650025	0.976183	0.0898956	0.337223	0.971125	0.326097	0.881706	0.443095	0.205035	0.266045	0.0236449	0.627	0.083926	1.11062	89.8918	154.53	888.347	145.477	0.006333	1.30544	0.28428	38.1788	0.04714	12.8138	0.00089239	0.0756212	0.069335	3.16147	0.023163	2.85968	0.193535	0.370841	0.122292	3.41178	0.0142346	0.22916	0.0149779	0.232878	0.107706	4.54703	0.456303	0.115191	242.723	25.6829
840	6	0.0098571	0.296707	0.0152163	0.155048	0.0783607	0.976183	0.135264	0.337229	1.26951	0.32652	1.05855	0.443254	0.281748	0.266074	0.0404741	0.627	0.138582	1.11062	111.168	154.534	1018.99	145.502	0.007161	1.30544	1.02283	38.1788	0.1957	12.8138	0.00190118	0.0756212	0.208102	3.16147	0.084401	2.85968	0.21385	0.370845	0.13835	3.41178	0.0302924	0.229161	0.0379497	0.232879	0.257486	4.54703	0.416241	0.115129	196.908	25.5206
860	6	0.209583	0.296738	0.0713135	0.155054	0.223302	0.976193	0.289181	0.337269	1.22693	0.326453	1.14831	0.443347	0.353272	0.266109	0.150284	0.627007	0.261932	1.11062	107.259	154.533	1204.61	145.543	0.045351	1.30544	5.852	38.1788	1.05533	12.8138	0.00115429	0.0756212	1.10196	3.16147	0.536587	2.85968	0.29427	0.370868	0.285184	3.41179	0.178669	0.229189	0.116878	0.23289	1.38167	4.54712	0.449104	0.11518	187.022	25.4899
880	6	1.09954	0.297547	0.398921	0.155259	0.851239	0.976335	0.867472	0.337678	1.18856	0.326394	1.14929	0.443348	0.589861	0.266282	0.704804	0.627163	0.540547	1.11062	164.668	154.545	1365.79	145.584	0.349983	1.30544	27.0836	38.1788	4.29851	12.8138	0.0301667	0.0756212	4.74235	3.16149	2.84157	2.85973	0.544242	0.370985	1.0643	3.41185	0.726458	0.229635	0.494356	0.233094	4.87961	4.54811	0.530725	0.115323	156.76	25.4056
900	6	3.46855	0.304958	1.33785	0.157411	4.11683	0.979758	3.01494	0.342734	1.16634	0.326361	1.04691	0.443243	2.13015	0.269509	3.07897	0.630112	1.15781	1.11062	202.638	154.556	1520.28	145.629	1.64152	1.30545	82.0345	38.1788	11.9504	12.8139	0.134664	0.0756219	13.218	3.16161	9.62897	2.86024	1.12996	0.37153	4.63594	3.41308	2.44036	0.234461	1.6501	0.235278	21.4391	4.56784	0.603512	0.11547	112.024	25.3077
920	6	3.88284	0.307012	1.58187	0.158342	6.22415	0.984336	3.71959	0.345579	1.16634	0.326361	1.79581	0.444233	2.44422	0.270606	4.33342	0.633149	2.15256	1.11063	307.491	154.598	1713.07	145.691	3.25284	1.30547	137.805	38.1788	20.8243	12.814	0.262402	0.0756239	20.4745	3.16179	17.2079	2.86146	1.69061	0.372407	8.4368	3.41608	2.77113	0.235973	2.46631	0.238206	28.5553	4.58388	0.621182	0.115509	70.7739	25.2462
940	6	3.39991	0.304639	1.63755	0.158576	8.33326	0.990751	3.65438	0.345292	1.14404	0.326329	2.39647	0.445401	2.68095	0.27153	5.46871	0.636765	3.20085	1.11064	406.053	154.654	1863.05	145.744	4.96161	1.3055	186.496	38.1788	30.2299	12.8143	0.364435	0.0756265	25.203	3.16196	23.892	2.86312	2.01793	0.373079	13.3103	3.42248	2.63236	0.235316	2.61239	0.238848	34.2645	4.6	0.621276	0.115509	47.2459	25.2235
960	6	2.41318	0.300729	1.51532	0.158074	9.79277	0.996245	2.86853	0.342215	1.05763	0.326208	2.83206	0.446455	2.32151	0.27016	6.17267	0.639415	4.29118	1.11066	536.504	154.751	1964.95	145.783	6.79479	1.30555	228.918	38.1788	40.7968	12.8147	0.443993	0.0756291	27.836	3.16206	29.2155	2.86482	2.08279	0.373226	18.6976	3.43286	2.06038	0.232951	2.41919	0.238007	37.0679	4.60896	0.548209	0.115356	30.0306	25.2126
980	6	1.18465	0.297681	1.14333	0.156777	11.7427	1.0049	1.8524	0.339311	0.948406	0.32607	3.77113	0.449311	1.81762	0.268562	7.14044	0.643559	6.47226	1.11072	804.911	155.034	1836.29	145.735	9.35131	1.30565	284.329	38.1788	57.2458	12.8156	0.553331	0.0756334	29.4474	3.16213	31.5431	2.86568	2.36744	0.373925	29.3852	3.46361	1.12959	0.230306	1.83446	0.235841	44.5316	4.63614	0.435875	0.115159	17.7742	25.2078
1000	6	0.12682	0.296718	0.381881	0.155242	6.4099	0.984828	0.205947	0.337244	1.36484	0.326679	3.13443	0.447288	0.619452	0.26631	3.71587	0.631527	9.53361	1.11085	1323.14	155.9	1555.19	145.639	11.5977	1.30577	328	38.1789	80.2517	12.8173	0.657779	0.0756385	24.6233	3.16194	22.2671	2.86267	2.6227	0.374628	30.8299	3.46879	0.178389	0.229189	0.589104	0.233185	33.864	4.59877	0.582008	0.115425	8.76826	25.2058
1020	6	0.0129825	0.296707	0.0754506	0.155055	3.03619	0.978128	0.197532	0.337242	1.4192	0.326774	1.86649	0.444353	0.144871	0.266028	1.83093	0.628102	10.9682	1.11092	1775.55	156.993	1483.62	145.618	11.9175	1.30578	316.468	38.1789	99.6335	12.8192	0.667217	0.075639	14.6233	3.16164	11.0053	2.86041	2.60455	0.374575	31.9857	3.4731	0.0267163	0.229161	0.157184	0.2329	23.0795	4.57114	0.281888	0.11496	5.45498	25.2055
1040	6	0.0018632	0.296707	0.0426338	0.15505	0.857129	0.976337	0.136036	0.337229	1.41836	0.326773	0.629971	0.442917	0.026576	0.266013	0.525826	0.627091	10.21	1.11088	2258.71	158.5	1431.45	145.603	10.2168	1.30569	256.23	38.1788	113.715	12.8209	0.577677	0.0756345	5.59958	3.1615	3.3973	2.85975	2.27169	0.37368	24.8425	3.4489	0.0108688	0.22916	0.0101816	0.232878	9.66876	4.55127	0.150153	0.114858	4.30709	25.2054
1060	6	0.0016829	0.296707	0.0425637	0.15505	0.203633	0.976191	0.058902	0.33722	1.34313	0.326642	0.0775543	0.442735	0.278803	0.266072	0.161223	0.627009	6.7438	1.11073	2633.81	159.906	1481.59	145.617	6.04115	1.30553	134.38	38.1788	104.116	12.8197	0.268755	0.0756241	1.14889	3.16147	0.778832	2.85968	1.43739	0.371968	14.1302	3.42384	0.0065213	0.22916	0.0039548	0.232878	2.77597	4.54738	0.029077	0.114819	3.36938	25.2053
1080	6	0.0016829	0.296707	0.0038567	0.155048	0.0454387	0.976182	0.0051189	0.337218	0.103667	0.325507	0.26015	0.442764	0.0030152	0.266012	0.0393802	0.627	2.67988	1.11064	2892.38	160.993	1444.44	145.606	2.63665	1.30546	39.8257	38.1788	79.6798	12.8172	0.0585777	0.0756213	0.235616	3.16147	0.071027	2.85968	0.059503	0.370822	3.23793	3.41242	0.0011219	0.22916	0.000589	0.232878	0.459856	4.54704	0.0055162	0.114818	0.09705	25.2052
1100	6	0.0007212	0.296707	0.0010518	0.155048	0.0126219	0.976182	0.758223	0.337569	0.0955054	0.325506	0.269827	0.442767	0.0004908	0.266012	0.0198584	0.627	0.746997	1.11062	2783.44	160.524	1790.78	145.718	0.799921	1.30544	7.33958	38.1788	39.3577	12.8146	0.0092731	0.0756212	0.043421	3.16147	0.016652	2.85968	0.0335381	0.37082	0.754717	3.41182	0.0008415	0.22916	0.0013463	0.232878	0.071524	4.54703	0.0047683	0.114818	0.09995	25.2052
[truncated: 2 more columns]

## Sheet: phi=1 p-menthane
Temperature [K]	1,3-butadiene	1-Butene	2-Butyne	2-butene	2-propenal	3-methyl-1-butene	Acetone	Acetylene	CO	CO2	Ethane	Ethene	Methane	Propene	Propyne	benzene	formaldehyde	iso-Butylene	isoprene	p-menthane	toluene
800	0.0065213	0.0013695	0.006715	0.005049	0.0071524	0.004039	0.292266	0.215515	64.2935	1411.51	0.002876	0.10009	0.05728	0.7941	0.029811	0.058061	1.49485	0.0052005	0.0148096	209.808	0.276659
820	0.0058902	0.0112636	0.017853	0.005995	0.005189	0.002861	0.367436	0.27587	143.625	1558.03	0.004155	0.00779	0.15193	1.1257	0.050219	0.053012	1.80535	0.0086351	0.0261693	153.964	0.267223
840	0.0563776	0.0305777	0.068661	0.049436	0.0116402	0.0160718	0.355936	0.503223	116.008	1646.96	0.023881	0.28066	0.45561	2.08257	0.127325	0.061356	3.83284	0.0252456	0.062352	155.711	0.301783
860	0.155249	0.104296	0.302861	0.242129	0.020195	0.0759836	0.420588	0.687909	179.111	1683.36	0.130824	0.86266	1.51249	5.33578	0.464637	0.133511	12.0816	0.079773	0.203801	182.768	0.454026
880	1.64095	0.573804	1.93804	3.04786	0.20237	0.925687	0.977212	1.2083	250.91	2102.85	1.07364	4.76059	7.23804	23.1224	2.87356	0.576889	56.4845	0.373105	2.38477	192.963	1.5713
900	0.949058	0.936048	3.54881	1.97784	0.129444	0.513625	0.705562	1.72859	303.763	2120.64	2.31757	9.26833	11.0668	37.0207	5.68001	1.30272	88.2209	0.57997	1.43856	130.588	2.1807
920	1.37473	1.56915	6.42806	3.82579	0.423113	0.938561	0.759695	2.53338	327.136	2324.41	4.71321	18.3238	19.4441	57.9403	11.449	1.15483	90.6607	0.91118	2.469	100.811	1.88264
940	2.82277	2.32106	9.86161	7.78169	1.42669	1.65397	2.36491	4.1708	573.905	2174.92	8.18564	34.6106	31.9766	81.8636	20.8039	3.26037	138.624	1.28721	4.17817	59.1034	2.99463
960	3.4018	3.03595	13.3362	9.00138	1.86481	1.93687	1.80142	5.84528	698.997	2461.89	12.7943	53.7184	48.166	102.111	32.8624	4.91831	153.226	1.63386	4.93211	39.2534	2.97383
980	4.10273	3.51597	15.2354	10.748	2.22215	1.94435	1.60241	7.94895	838.041	2608.49	17.8087	78.7177	66.4737	114.085	45.9203	6.17636	154.8	1.85543	5.23672	24.1307	3.08977
1000	5.18642	3.63037	14.0634	13.7496	3.03556	1.5896	1.42487	10.8909	1078.16	2442	23.0521	113.261	87.8115	115.494	53.6749	8.83032	173.121	1.83548	5.33576	12.0768	2.93494
1020	5.37165	3.30627	10.6343	13.0315	2.97245	0.768839	1.24339	14.5885	1357.62	2397.95	27.7505	158.14	114.243	102.426	52.6215	10.1241	154.751	1.51431	3.99902	5.08017	2.40506
1040	2.85117	2.2412	4.37333	8.92828	2.60235	0.203043	1.14887	22.1043	1957.87	1921.81	29.4903	241.574	158.63	68.4532	33.354	14.6106	99.7543	0.82641	1.69259	1.39488	1.85054
1060	0.867437	0.772238	0.768399	2.84696	0.905548	0.0504874	0.75647	22.4433	2332.66	1981.56	22.7592	253.832	172.489	26.562	11.1975	9.86356	35.7653	0.247954	0.334479	0.65886	0.955234

## Sheet: phi=1 p-menthane Data UQ
# GC-MS data of p-menthane
# Temperature	+-	1_3_butadiene	1_3_butadiene+-	1_Butene	1_Butene+-	2_Butyne	2_Butyne+-	2_butene	2_butene+-	2_propenal	2_propenal+-	3_methyl_1_butene	3_methyl_1_butene+-	Acetone	Acetone+-	Acetylene	Acetylene+-	CO	CO+-	CO2	CO2+-	Ethane	Ethane+-	Ethene	Ethene+-	Methane	Methane+-	Propene	Propene+-	Propyne	Propyne+-	benzene	benzene+-	formaldehyde	formaldehyde+-	iso_Butylene	iso_Butylene+-	isoprene	isoprene+-	p_menthane	p_menthane+-	toluene	toluene+-
800	6	0.0065213	0.54341	0.0013695	0.413469	0.006715	1.51119	0.005049	1.43038	0.0071524	0.297061	0.004039	0.199444	0.292266	0.281943	0.215515	1.78979	64.2935	213.677	1411.51	570.923	0.002876	2.81682	0.10009	18.1612	0.05728	13.675	0.7941	13.8473	0.029811	5.08407	0.058061	1.17294	1.49485	21.9952	0.0052005	0.209709	0.0148096	0.608553	209.808	24.1687	0.276659	0.459823
820	6	0.0058902	0.54341	0.0112636	0.413469	0.017853	1.51119	0.005995	1.43038	0.005189	0.297061	0.002861	0.199444	0.367436	0.281979	0.27587	1.78979	143.625	213.714	1558.03	571.022	0.004155	2.81682	0.00779	18.1612	0.15193	13.675	1.1257	13.8473	0.050219	5.08407	0.053012	1.17294	1.80535	21.9952	0.0086351	0.209709	0.0261693	0.608553	153.964	23.9947	0.267223	0.45982
840	6	0.0563776	0.543411	0.0305777	0.413469	0.068661	1.51119	0.049436	1.43038	0.0116402	0.297061	0.0160718	0.199444	0.355936	0.281973	0.503223	1.78979	116.008	213.698	1646.96	571.088	0.023881	2.81682	0.28066	18.1612	0.45561	13.675	2.08257	13.8473	0.127325	5.08407	0.061356	1.17295	3.83284	21.9953	0.0252456	0.209709	0.062352	0.608554	155.711	23.9993	0.301783	0.459829
860	6	0.155249	0.543419	0.104296	0.413469	0.302861	1.5112	0.242129	1.43039	0.020195	0.297061	0.0759836	0.19945	0.420588	0.28201	0.687909	1.78979	179.111	213.74	1683.36	571.115	0.130824	2.81682	0.86266	18.1612	1.51249	13.675	5.33578	13.8473	0.464637	5.08407	0.133511	1.17295	12.0816	21.9966	0.079773	0.209709	0.203801	0.608567	182.768	24.0779	0.454026	0.459881
880	6	1.64095	0.544432	0.573804	0.413469	1.93804	1.51149	3.04786	1.43172	0.20237	0.297089	0.925687	0.200329	0.977212	0.282578	1.2083	1.7898	250.91	213.811	2102.85	571.479	1.07364	2.81682	4.76059	18.1612	7.23804	13.675	23.1224	13.8474	2.87356	5.0841	0.576889	1.173	56.4845	22.0251	0.373105	0.209714	2.38477	0.610478	192.963	24.1107	1.5713	0.460895
900	6	0.949058	0.543752	0.936048	0.413469	3.54881	1.51219	1.97784	1.43095	0.129444	0.297072	0.513625	0.199717	0.705562	0.282244	1.72859	1.7898	303.763	213.878	2120.64	571.496	2.31757	2.81683	9.26833	18.1612	11.0668	13.675	37.0207	13.8475	5.68001	5.08418	1.30272	1.17324	88.2209	22.0681	0.57997	0.209722	1.43856	0.609254	130.588	23.9374	2.1807	0.461917
920	6	1.37473	0.544127	1.56915	0.413469	6.42806	1.51447	3.82579	1.43249	0.423113	0.297185	0.938561	0.200353	0.759695	0.282302	2.53338	1.78982	327.136	213.911	2324.41	571.703	4.71321	2.81685	18.3238	18.1612	19.4441	13.6751	57.9403	13.8479	11.449	5.08452	1.15483	1.17318	90.6607	22.0722	0.91118	0.209741	2.469	0.610616	100.811	23.8779	1.88264	0.461376
940	6	2.82277	0.546427	2.32106	0.41347	9.86161	1.51889	7.78169	1.43909	1.42669	0.298471	1.65397	0.202254	2.36491	0.285945	4.1708	1.78988	573.905	214.418	2174.92	571.549	8.18564	2.8169	34.6106	18.1612	31.9766	13.6755	81.8636	13.8484	20.8039	5.08554	3.26037	1.17481	138.624	22.1747	1.28721	0.209773	4.17817	0.614443	59.1034	23.8202	2.99463	0.463795
960	6	3.4018	0.547786	3.03595	0.413471	13.3362	1.52525	9.00138	1.44202	1.86481	0.299466	1.93687	0.203288	1.80142	0.284246	5.84528	1.78996	698.997	214.78	2461.89	571.854	12.7943	2.81701	53.7184	18.1612	48.166	13.6761	102.111	13.8491	32.8624	5.08774	4.91831	1.17719	153.226	22.2143	1.63386	0.209813	4.93211	0.616745	39.2534	23.8033	2.97383	0.46374
980	6	4.10273	0.549764	3.51597	0.413472	15.2354	1.52951	10.748	1.44695	2.22215	0.300471	1.94435	0.203318	1.60241	0.283753	7.94895	1.7901	838.041	215.265	2608.49	572.024	17.8087	2.81718	78.7177	18.1612	66.4737	13.6772	114.085	13.8495	45.9203	5.09122	6.17636	1.17964	154.8	22.2188	1.85543	0.209843	5.23672	0.617781	24.1307	23.795	3.08977	0.464052
1000	6	5.18642	0.553529	3.63037	0.413472	14.0634	1.52681	13.7496	1.4574	3.03556	0.303393	1.5896	0.202041	1.42487	0.283362	10.8909	1.79038	1078.16	216.306	2442	571.832	23.0521	2.81742	113.261	18.1612	87.8115	13.6789	115.494	13.8496	53.6749	5.09384	8.83032	1.18658	173.121	22.2746	1.83548	0.20984	5.33576	0.61813	12.0768	23.7912	2.93494	0.463637
1020	6	5.37165	0.554258	3.30627	0.413471	10.6343	1.52014	13.0315	1.45467	2.97245	0.303135	0.768839	0.200055	1.24339	0.28301	14.5885	1.79084	1357.62	217.836	2397.95	571.783	27.7505	2.81769	158.14	18.1612	114.243	13.6816	102.426	13.8491	52.6215	5.09346	10.1241	1.19084	154.751	22.2187	1.51431	0.209798	3.99902	0.613951	5.08017	23.7902	2.40506	0.462377
1040	6	2.85117	0.546488	2.2412	0.41347	4.37333	1.51271	8.92828	1.44184	2.60235	0.301728	0.203043	0.199487	1.14887	0.282845	22.1043	1.7922	1957.87	222.249	1921.81	571.312	29.4903	2.8178	241.574	18.1612	158.63	13.6878	68.4532	13.8481	33.354	5.08785	14.6106	1.20991	99.7543	22.0883	0.82641	0.209735	1.69259	0.609524	1.39488	23.79	1.85054	0.461322
1060	6	0.867437	0.543696	0.772238	0.413469	0.768399	1.51124	2.84696	1.43155	0.905548	0.29763	0.0504874	0.199447	0.75647	0.282299	22.4433	1.79227	2332.66	225.753	1981.56	571.366	22.7592	2.8174	253.832	18.1613	172.489	13.6902	26.562	13.8474	11.1975	5.0845	9.86356	1.18993	35.7653	22.0072	0.247954	0.209711	0.334479	0.608591	0.65886	23.79	0.955234	0.460197
